# Supplementary material for: Missed Opportunities for TB Investigation in Primary Care Clinics in South Africa: Experience from the XTEND Trial
Source: PLoS One. 2015 Sep 18;10(9):e0138149. doi: 10.1371/journal.pone.0138149 (PMC4575203; doi:10.1371/journal.pone.0138149)
Supplement: S1 Table — (CSV) [file pone.0138149.s001.csv]

studyid	arm	clusterid	age_calc	agecat_calc	gender	countrycat_cal	ethnicitycat_calc	mstatuscat_calc	educationcat_calc	dwellingcat_calc	currentcough	currentnightsweats	currentunintentionalweightloss	currentfever	WHO_symptoms	cough_dur_cat3	sweats_dur_cat3	wtloss_dur_cat3	fever_dur_cat3	evertreatedfortb	hivtestresult_ART	visitreason_calc	informedhealthworkerofsymptoms	sputumrequestedbyhealthworker	recenthivtestresult
531-02084-3	0	16	29	1	1	2	1	1	3	1	1	0	0	0	1	2	1	1	1	0	2	3	1	1	1
506-02116-1	0	3	45	4	2	1	1	1	1	1	1	0	0	1	2	2	1	1	2	0	2	3	1	0	1
526-02294-0	1	13	39	3	1	1	1	2	1	3	1	1	0	0	2	3	3	1	1	0	2	3	1	1	1
534-02026-2	0	17	38	3	1	2	1	2	4	3	1	0	0	0	1	3	1	1	1	1	2	1	1	1	1
524-02108-2	0	12	24	1	2	1	1	1	3	1	0	1	0	1	2	1	3	1	3	0	2	3	0	0	1
529-02079-4	1	15	70	5	1	1	1	2	1	4	0	0	1	0	1	1	1	3	1	0	9	4	0	0
528-02131-2	0	14	49	4	1	1	1	2	1	1	1	0	1	0	2	3	1	2	1	1	2	3	0	0	1
515-02092-4	0	8	31	2	2	1	1	2	2	1	1	0	0	1	2	2	1	1	2	0	1	1	1	0	2
505-02047-3	0	3	43	4	2	1	1	3	2	1	1	0	0	1	2	2	1	1	2	0	1	4	1	0	2
514-02134-0	1	7	27	1	2	1	1	1	3	2	0	0	0	1	1	1	1	1	2	1	2	3	0	0	1
511-02031-3	0	6	67	5	2	1	1	1	1	1	1	0	0	0	1	2	1	1	1	0	9	4	0	0
503-02002-2	0	2	33	2	2	1	1	1	3	2	1	1	0	0	2	3	2	1	1	1	2	3	1	0	1
512-02234-9	0	6	64	5	2	1	1	3	1	2	1	1	1	1	4	3	3	3	3	0	9	1	1	1
531-02096-6	0	16	38	3	1	1	1	1	1	1	1	0	1	0	2	2	1	2	1	0	2	1	1	1	1
523-02127-2	0	12	44	4	2	1	1	1	2	1	0	0	1	0	1	1	1	3	1	0	2	3	0	0	1
520-02103-3	0	10	53	5	2	1	1	2	3	1	0	1	0	0	1	1	2	1	1	0	1	4	1	0	2
520-02102-2	0	10	43	4	1	1	1	2	1	1	1	0	1	0	2	2	1	2	1	1	2	4	1	0	1
503-02084-2	0	2	43	4	2	1	1	2	1	1	0	1	0	0	1	1	2	1	1	0	2	3	1	0	1
503-02140-5	0	2	53	5	2	1	1	2	2	1	0	1	1	0	2	1	3	3	1	0	1	1	1	0	2
532-02007-9	0	16	66	5	2	1	1	1	1	1	0	0	0	1	1	1	1	1	2	0	9	3	1	0
533-02296-0	0	17	59	5	1	1	1	1	1	1	1	0	0	0	1	3	1	1	1	0	1	4	1	0	2
536-02262-6	1	18	48	4	2	1	1	1	1	3	0	0	0	1	1	1	1	1	2	0	2	1	1	1	1
511-02073-9	0	6	49	4	2	1	1	3	1	2	0	1	1	0	2	1	2	2	1	0	2	1	1	1	1
533-02147-5	0	17	31	2	1	1	1	1	2	3	1	1	1	1	4	3	2	2	2	1	1	1	1	0	2
525-02099-2	1	13	19	1	2	1	1	1	3	4	1	0	0	0	1	2	1	1	1	0	9	1	1	1
533-02283-6	0	17	24	1	2	1	1	1	2	1	1	0	0	1	2	2	1	1	2	0	3	2	1	1	1
528-02034-4	0	14	64	5	1	1	1	1	1	1	1	0	1	0	2	3	1	3	1	1	2	3	1	0	1
520-02014-4	0	10	33	2	1	1	1	2	2	3	1	1	1	1	4	3	2	3	3	0	9	1	0	0
533-02275-7	0	17	27	1	2	1	1	1	2	1	1	0	1	0	2	3	1	2	1	0	3	1	1	1	1
536-02316-6	1	18	39	3	2	1	1	1	3	3	1	0	1	0	2	2	1	2	1	0	9	1	1	1
525-02250-1	1	13	33	2	1	1	1	3	3	1	1	0	0	0	1	2	1	1	1	0	9	1	0	0
505-02109-2	0	3	60	5	1	1	1	1	1	2	1	0	0	0	1	2	1	1	1	0	9	1	1	0
527-02021-9	0	14	39	3	2	1	1	2	1	1	1	0	0	0	1	2	1	1	1	0	9	5	0	0
505-02090-1	0	3	67	5	2	1	1	2	1	1	1	0	0	1	2	2	1	1	2	0	9	4	1	0
518-02006-2	1	9	57	5	2	1	1	1	1	1	1	0	0	0	1	2	1	1	1	0	9	4	0	0
532-02080-0	0	16	54	5	2	1	1	1	1	3	1	0	1	0	2	2	1	2	1	0	9	1	1	0
533-02252-2	0	17	26	1	1	1	1	1	2	4	1	0	0	0	1	2	1	1	1	0	1	1	1	0	2
504-02088-7	0	2	75	5	2	1	1	1	1	1	1	0	0	0	1	2	1	1	1	0	1	4	1	0	2
504-02049-4	0	2	72	5	2	1	1	3	1	2	1	1	1	1	4	3	3	3	3	1	1	1	1	0	2
505-02023-7	0	3	26	1	2	1	1	1	3	1	0	1	0	0	1	1	2	1	1	0	3	4	1	0	1
528-02083-8	0	14	28	1	2	1	1	2	2	1	1	1	0	0	2	2	2	1	1	0	1	5	1	0	2
533-02243-2	0	17	45	4	2	1	1	1	2	1	1	0	0	0	1	2	1	1	1	0	1	4	1	0	2
523-02191-3	0	12	38	3	1	1	1	1	3	1	0	0	1	0	1	1	1	3	1	1	2	3	1	0	1
528-02087-2	0	14	28	1	2	1	1	1	2	4	1	0	0	1	2	2	1	1	2	1	2	3	1	0	1
507-02102-7	1	4	77	5	1	1	1	2	1	2	1	0	0	0	1	2	1	1	1	0	1	4	1	0	2
515-02276-8	0	8	36	3	1	1	1	1	4	1	1	0	0	0	1	3	1	1	1	1	1	1	1	0	2
524-02058-6	0	12	52	5	1	2	1	2	1	1	1	0	0	0	1	2	1	1	1	0	2	3	0	0	1
533-02224-1	0	17	48	4	1	1	1	3	1	1	1	1	0	0	2	3	3	1	1	0	1	1	1	0	2
535-02016-2	1	18	26	1	2	1	1	1	4	1	1	0	1	1	3	3	1	3	2	0	3	1	1	1	1
530-02164-1	1	15	61	5	1	1	1	2	1	1	1	0	1	0	2	3	1	3	1	0	9	1	1	0
510-02007-5	1	5	47	4	1	1	1	1	2	1	1	0	0	0	1	2	1	1	1	0	2	3	0	0	1
516-02160-1	0	8	23	1	1	1	1	1	3	1	1	1	1	1	4	3	3	3	3	0	1	1	1	1	2
512-02183-2	0	6	34	2	1	1	1	2	2	1	1	0	0	1	2	2	1	1	2	0	1	1	1	0	2
514-02110-4	1	7	28	1	1	1	1	2	1	2	0	1	0	0	1	1	3	1	1	0	2	3	0	0	1
532-02125-0	0	16	75	5	1	1	1	2	1	1	1	0	1	0	2	3	1	3	1	0	9	1	1	1
522-02153-0	1	11	48	4	2	1	1	2	2	1	0	1	1	0	2	1	3	3	1	0	1	4	0	0	2
523-02163-2	0	12	70	5	2	1	1	2	1	1	1	1	0	0	2	3	3	1	1	0	9	4	1	0
518-02167-0	1	9	25	1	1	1	1	1	3	1	1	1	1	1	4	2	3	3	3	0	9	1	1	1
533-02162-2	0	17	48	4	2	1	1	3	2	1	1	0	1	0	2	2	1	3	1	1	2	1	1	1	1
523-02189-0	0	12	57	5	1	1	1	2	1	1	0	1	0	0	1	1	3	1	1	0	1	4	0	0	2
529-02183-0	1	15	41	4	2	1	1	2	2	4	1	0	0	0	1	2	1	1	1	0	9	4	0	0
523-02160-9	0	12	33	2	2	1	1	1	1	1	0	1	0	0	1	1	2	1	1	1	9	3	0	0
501-02052-5	1	1	36	3	2	1	1	2	1	2	1	0	0	0	1	2	1	1	1	0	1	5	0	0	2
527-02112-0	0	14	38	3	2	1	1	1	2	1	0	1	1	1	3	1	2	2	3	1	3	1	1	0	1
532-02050-7	0	16	76	5	1	1	1	3	1	1	1	1	0	0	2	2	2	1	1	0	1	4	1	1	2
506-02080-1	0	3	28	1	1	1	1	1	4	1	1	1	0	1	3	2	2	1	2	0	1	1	1	0	2
533-02123-9	0	17	48	4	2	1	1	2	1	1	1	0	0	1	2	3	1	1	2	0	9	4	0	0
506-02088-9	0	3	78	5	2	1	1	2	2	1	1	0	1	1	3	2	1	3	2	0	9	1	1	0
518-02025-3	1	9	45	4	2	1	1	2	1	4	1	0	0	0	1	3	1	1	1	0	2	3	1	0	1
521-02327-2	1	11	42	4	1	1	1	2	2	1	1	0	0	0	1	2	1	1	1	0	3	4	0	0	1
513-02036-0	1	7	62	5	2	1	1	3	1	2	0	0	0	1	1	1	1	1	2	0	2	1	1	0	1
508-02168-0	1	4	33	2	2	1	1	1	1	2	1	0	0	0	1	2	1	1	1	0	9	2	0	1
514-02150-8	1	7	28	1	2	1	1	1	2	1	0	0	1	0	1	1	1	3	1	0	3	3	0	0	1
512-02230-5	0	6	21	1	1	1	1	1	2	1	1	0	0	0	1	3	1	1	1	0	9	1	1	1
512-02132-6	0	6	70	5	2	1	1	2	1	2	1	1	0	0	2	2	3	1	1	0	9	4	1	0
536-02213-2	1	18	25	1	2	1	1	1	3	3	1	1	0	0	2	2	2	1	1	0	9	1	1	1
502-02111-2	1	1	23	1	2	1	1	1	3	2	0	1	1	1	3	1	3	3	2	0	1	1	1	0	2
513-02174-3	1	7	37	3	2	1	1	2	2	1	1	0	0	0	1	2	1	1	1	0	2	5	0	1	1
509-02087-1	1	5	35	3	1	1	1	2	1	2	1	1	1	0	3	3	3	3	1	1	2	4	0	0	1
502-02128-0	1	1	50	5	2	1	1	3	1	2	1	1	1	0	3	3	3	3	1	0	1	1	1	1	2
533-02071-1	0	17	47	4	1	1	1	1	1	1	1	1	1	0	3	3	3	2	1	0	2	4	1	0	1
534-02050-9	0	17	40	4	1	1	1	1	2	3	1	1	1	1	4	3	3	3	3	1	9	4	0	0
529-02195-3	1	15	24	1	1	2	1	1	2	3	0	0	1	0	1	1	1	3	1	0	9	2	0	0
509-02039-8	1	5	26	1	2	1	1	2	2	2	1	1	0	0	2	2	2	1	1	0	1	2	1	1	2
503-02137-1	0	2	25	1	2	1	1	1	4	1	0	0	0	1	1	1	1	1	2	0	1	1	1	0	2
508-02124-2	1	4	18	1	1	1	1	1	4	2	1	1	0	0	2	2	2	1	1	0	1	1	1	0	2
510-02098-5	1	5	40	4	2	1	1	3	2	2	1	1	1	0	3	2	3	3	1	0	2	4	0	0	1
512-02095-4	0	6	46	4	2	1	1	3	1	2	0	1	1	0	2	1	2	2	1	0	3	3	0	0	1
508-02113-0	1	4	20	1	2	1	1	1	2	2	1	0	0	0	1	2	1	1	1	0	9	1	1	0
514-02164-3	1	7	35	3	2	1	1	1	2	2	1	1	1	0	3	2	2	3	1	0	3	2	1	0	1
527-02192-8	0	14	48	4	1	2	1	2	3	4	0	1	1	1	3	1	3	3	3	0	2	3	1	0	1
511-02138-1	0	6	22	1	1	1	1	1	3	2	1	0	0	0	1	2	1	1	1	0	1	1	1	1	2
523-02136-2	0	12	38	3	2	1	1	1	3	1	0	0	1	0	1	1	1	3	1	1	2	3	0	0	1
520-02070-6	0	10	26	1	2	1	1	2	2	1	1	0	0	0	1	2	1	1	1	0	3	3	0	0	1
506-02091-3	0	3	44	4	1	1	1	2	2	1	1	0	1	1	3	2	1	2	2	0	1	1	0	0	2
506-02012-6	0	3	42	4	1	1	1	1	2	1	1	0	0	0	1	2	1	1	1	0	9	4	1	1
507-02142-1	1	4	52	5	2	1	1	2	1	2	0	0	1	0	1	1	1	3	1	0	1	4	1	0	2
510-02077-2	1	5	47	4	1	1	1	3	1	1	1	0	0	0	1	3	1	1	1	1	2	4	0	0	1
512-02057-2	0	6	20	1	2	1	1	1	2	1	1	0	0	1	2	2	1	1	2	0	1	1	0	0	2
513-02035-9	1	7	59	5	1	1	1	2	1	1	1	1	1	0	3	2	3	3	1	1	2	4	0	0	1
533-02030-6	0	17	63	5	2	1	1	2	2	1	1	0	0	0	1	2	1	1	1	0	1	4	1	0	2
511-02081-8	0	6	70	5	2	1	1	2	1	2	1	1	0	1	3	2	2	1	2	1	1	1	1	1	2
518-02036-5	1	9	35	3	2	1	1	3	2	1	1	0	0	0	1	2	1	1	1	1	2	3	0	0	1
528-02026-5	0	14	69	5	2	1	1	2	1	1	1	0	1	0	2	2	1	2	1	0	1	4	1	0	2
527-02110-8	0	14	62	5	1	1	1	2	2	1	1	1	1	0	3	3	2	2	1	0	1	1	1	0	2
536-02251-4	1	18	42	4	1	1	1	2	2	4	1	1	1	0	3	3	3	3	1	0	9	1	1	1
532-02056-3	0	16	55	5	2	1	1	3	1	1	1	0	0	0	1	2	1	1	1	0	1	1	1	0	2
536-02290-7	1	18	24	1	2	1	1	1	2	1	0	1	0	0	1	1	3	1	1	0	1	1	0	0	2
507-02009-3	1	4	71	5	2	1	1	3	1	2	1	0	0	0	1	3	1	1	1	0	1	4	0	0	2
506-02050-8	0	3	21	1	2	1	1	1	3	1	1	0	0	0	1	2	1	1	1	0	1	1	1	0	2
507-02063-3	1	4	23	1	2	1	1	1	2	2	0	1	1	0	2	1	2	2	1	0	2	3	0	0	1
531-02038-2	0	16	76	5	1	1	1	2	1	1	1	0	0	0	1	3	1	1	1	0	9	4	0	0
528-02117-6	0	14	43	4	2	1	1	1	2	1	1	0	0	0	1	2	1	1	1	1	1	4	0	0	2
504-02181-1	0	2	60	5	2	1	1	1	1	1	1	1	0	1	3	2	3	1	2	0	1	1	1	0	2
521-02235-0	1	11	37	3	1	1	1	1	1	1	0	1	0	0	1	1	3	1	1	0	9	1	0	0
520-02020-1	0	10	40	4	2	1	1	2	2	2	1	0	0	1	2	2	1	1	3	1	2	1	1	0	1
507-02055-4	1	4	24	1	2	1	1	1	2	1	0	1	0	0	1	1	2	1	1	0	1	5	0	0	2
527-02020-8	0	14	40	4	2	2	1	1	2	1	1	1	1	0	3	2	2	3	1	0	2	1	1	0	1
532-02127-2	0	16	30	2	1	1	1	1	3	1	1	0	0	0	1	2	1	1	1	0	9	1	1	1
532-02126-1	0	16	22	1	1	1	1	1	3	3	0	0	1	0	1	1	1	3	1	0	2	3	1	0	1
534-02064-4	0	17	29	1	1	1	1	1	1	2	1	0	1	1	3	2	1	2	2	0	9	4	0	0
532-02124-9	0	16	47	4	2	1	1	3	1	1	1	0	0	0	1	2	1	1	1	0	2	3	1	1	1
516-02172-4	0	8	25	1	1	1	2	1	2	1	0	1	1	0	2	1	2	2	1	0	3	1	1	1	1
510-02061-5	1	5	70	5	2	1	1	2	1	2	1	0	0	0	1	3	1	1	1	0	1	4	0	0	2
506-02150-9	0	3	34	2	2	1	1	2	3	1	1	0	0	0	1	2	1	1	1	0	2	3	1	1	1
520-02127-9	0	10	64	5	2	1	1	2	1	1	1	1	0	0	2	2	3	1	1	0	2	1	1	0	1
532-02118-2	0	16	32	2	2	1	1	1	3	1	1	0	1	0	2	2	1	3	1	0	9	1	1	0
518-02133-3	1	9	67	5	1	1	1	2	1	1	1	0	0	0	1	2	1	1	1	0	1	4	0	0	2
524-02167-7	0	12	40	4	1	1	1	1	1	4	1	1	0	0	2	2	2	1	1	0	2	3	0	0	1
514-02097-8	1	7	23	1	2	1	1	2	2	2	1	0	0	0	1	3	1	1	1	0	1	5	0	0	2
525-02077-8	1	13	25	1	1	1	1	1	2	1	1	0	1	0	2	3	1	3	1	0	1	1	1	0	2
511-02258-4	0	6	19	1	2	1	1	1	2	1	1	0	0	1	2	2	1	1	2	0	9	1	1	0
510-02108-7	1	5	56	5	1	1	1	1	2	2	1	0	0	0	1	2	1	1	1	0	9	4	0	0
516-02273-6	0	8	66	5	2	1	1	1	3	1	1	0	0	0	1	2	1	1	1	0	2	3	0	0	1
518-02227-7	1	9	32	2	2	1	1	1	2	3	1	1	0	0	2	3	3	1	1	0	2	3	1	0	1
532-02100-3	0	16	25	1	2	1	1	1	3	1	1	0	0	0	1	2	1	1	1	0	1	1	1	0	2
532-02088-8	0	16	33	2	2	1	1	2	2	1	1	1	0	0	2	2	2	1	1	1	2	3	1	1	1
532-02087-7	0	16	35	3	2	1	1	1	2	1	0	0	1	0	1	1	1	3	1	0	2	3	1	0	1
522-02304-8	1	11	48	4	2	1	1	2	3	1	1	0	0	0	1	3	1	1	1	0	3	3	0	0	1
510-02032-3	1	5	62	5	2	1	1	1	1	2	0	0	1	0	1	1	1	2	1	0	1	4	1	0	2
532-02084-4	0	16	35	3	1	1	1	1	2	1	1	0	1	0	2	2	1	2	1	0	3	1	1	1	1
538-02068-2	0	19	34	2	1	1	1	1	3	4	0	1	0	0	1	1	2	1	1	0	2	3	1	0	1
520-02078-4	0	10	44	4	1	1	1	2	1	1	1	1	1	1	4	2	2	2	2	0	1	1	1	1	2
513-02081-0	1	7	19	1	2	1	1	1	2	1	1	0	0	0	1	2	1	1	1	0	9	1	0	0
506-02065-4	0	3	37	3	1	2	1	2	4	1	1	0	0	1	2	2	1	1	2	0	9	1	1	0
501-02072-7	1	1	21	1	2	1	1	1	2	2	0	1	0	0	1	1	3	1	1	0	2	3	1	0	1
509-02080-4	1	5	41	4	1	1	1	1	2	1	0	1	0	0	1	1	3	1	1	0	3	3	0	0	1
523-02132-8	0	12	46	4	1	1	1	1	2	1	1	0	0	0	1	2	1	1	1	0	2	3	0	0	1
532-02128-3	0	16	34	2	1	1	1	3	2	3	1	0	1	0	2	3	1	3	1	0	2	3	1	0	1
535-02110-7	1	18	69	5	1	1	1	3	1	1	1	0	1	0	2	3	1	3	1	1	1	1	1	1	2
512-02203-5	0	6	59	5	2	1	1	2	2	2	1	0	0	1	2	2	1	1	2	0	1	4	1	1	2
521-02248-4	1	11	21	1	2	1	1	1	2	1	1	0	0	0	1	2	1	1	1	0	9	1	0	0
519-02153-6	0	10	47	4	2	1	1	2	1	1	1	0	0	0	1	2	1	1	1	0	9	1	1	0
516-02126-3	0	8	65	5	2	1	2	3	2	1	1	1	1	0	3	3	3	3	1	0	9	1	1	1
504-02059-5	0	2	42	4	2	1	1	1	2	2	1	0	0	1	2	2	1	1	2	1	9	3	1	0
527-02071-4	0	14	33	2	2	1	1	1	1	3	1	0	1	0	2	2	1	2	1	0	2	3	1	0	1
532-02067-5	0	16	33	2	2	1	1	1	3	1	0	0	1	0	1	1	1	3	1	0	2	3	0	0	1
523-02147-4	0	12	38	3	1	1	1	1	3	1	0	1	0	0	1	1	2	1	1	1	2	3	0	0	1
505-02131-7	0	3	28	1	2	1	1	1	2	1	0	0	0	1	1	1	1	1	2	0	2	5	1	0	1
504-02082-1	0	2	43	4	2	1	1	2	1	2	0	0	1	0	1	1	1	3	1	1	9	3	0	0
508-02143-3	1	4	32	2	2	1	1	1	3	1	1	0	0	1	2	2	1	1	2	0	9	5	1	0
519-02161-5	0	10	67	5	1	1	1	2	1	1	1	0	1	0	2	3	1	3	1	0	9	1	0	0
518-02205-3	1	9	32	2	2	1	1	2	2	1	0	1	0	0	1	1	3	1	1	0	2	4	0	0	1
505-02089-9	0	3	60	5	1	1	1	3	1	1	1	0	0	1	2	2	1	1	2	0	9	4	0	0
509-02053-4	1	5	34	2	2	1	1	2	2	2	1	0	1	0	2	2	1	2	1	1	1	1	1	0	2
532-02057-4	0	16	51	5	2	1	1	1	1	3	1	1	0	0	2	2	2	1	1	0	2	1	1	0	1
531-02040-5	0	16	42	4	2	1	1	1	3	1	1	1	1	0	3	3	2	3	1	0	3	2	1	1	1
518-02145-6	1	9	32	2	2	1	1	2	2	1	1	0	0	0	1	2	1	1	1	0	1	4	0	0	2
507-02160-1	1	4	31	2	2	1	1	2	2	2	1	0	1	0	2	3	1	3	1	1	2	1	1	0	1
526-02116-3	1	13	34	2	1	1	1	2	2	1	1	1	0	1	3	2	3	1	3	0	3	1	1	1	1
532-02051-8	0	16	34	2	1	1	1	1	2	3	0	0	1	0	1	1	1	3	1	0	3	2	1	1	1
529-02237-0	1	15	32	2	2	1	1	2	2	3	0	0	1	0	1	1	1	2	1	0	1	4	1	0	2
538-02095-2	0	19	29	1	2	1	1	1	3	4	1	0	0	1	2	3	1	1	2	0	9	1	1	1
519-02107-5	0	10	59	5	2	1	1	1	1	1	0	0	1	0	1	1	1	3	1	0	2	1	1	0	1
504-02187-7	0	2	63	5	1	1	1	2	1	1	1	0	0	1	2	2	1	1	3	1	9	4	1	0
513-02145-1	1	7	49	4	2	1	1	2	2	1	1	0	0	1	2	2	1	1	3	0	2	3	0	0	1
534-02080-2	0	17	34	2	2	1	1	1	1	3	1	1	1	0	3	3	3	3	1	1	3	4	1	0	1
511-02047-0	0	6	69	5	2	1	1	2	1	2	1	1	1	1	4	2	2	2	2	0	9	1	1	0
505-02133-9	0	3	43	4	2	1	1	1	1	1	1	0	0	1	2	2	1	1	2	0	1	4	1	0	2
532-02040-6	0	16	57	5	1	1	1	2	2	1	1	1	0	0	2	2	2	1	1	0	3	1	1	1	1
526-02070-2	1	13	28	1	2	2	1	1	1	1	0	1	0	0	1	1	2	1	1	0	2	3	0	0	1
532-02033-8	0	16	32	2	1	1	1	2	2	1	0	1	0	0	1	1	2	1	1	0	3	1	1	1	1
508-02115-2	1	4	21	1	2	1	1	1	1	2	1	0	0	0	1	3	1	1	1	0	1	1	1	0	2
523-02107-0	0	12	43	4	2	1	1	1	1	1	1	0	0	0	1	2	1	1	1	0	3	3	0	0	1
534-02081-3	0	17	31	2	2	1	1	1	3	1	1	0	0	0	1	2	1	1	1	0	9	1	0	0
532-02029-3	0	16	26	1	2	1	1	1	1	3	1	1	1	0	3	2	3	3	1	0	3	1	1	0	1
521-02257-4	1	11	32	2	1	1	1	1	3	1	1	0	0	0	1	2	1	1	1	0	3	1	1	0	1
536-02027-5	1	18	23	1	2	1	1	1	4	1	1	0	1	1	3	3	1	3	2	0	1	1	1	1	2
522-02306-0	1	11	30	2	2	1	1	1	2	1	1	0	0	0	1	2	1	1	1	0	2	3	0	0	1
538-02049-1	0	19	37	3	2	1	1	1	3	4	0	1	1	0	2	1	3	3	1	1	2	3	1	0	1
536-02005-1	1	18	30	2	1	2	1	1	2	1	1	0	0	0	1	2	1	1	1	0	3	1	1	1	1
508-02128-6	1	4		5	2	1	1	2	4	1	0	1	0	0	1	1	3	1	1	0	1	5	1	0	2
503-02141-6	0	2	60	5	2	1	1	3	1	2	0	1	0	0	1	1	3	1	1	0	1	4	0	0	2
532-02018-1	0	16	46	4	1	1	1	2	2	1	1	1	1	0	3	3	3	3	1	1	2	3	1	0	1
506-02081-2	0	3	53	5	1	1	1	2	2	1	0	0	0	1	1	1	1	1	2	1	2	3	1	0	1
513-02047-2	1	7	42	4	2	1	1	3	1	2	0	0	1	0	1	1	1	3	1	0	2	3	0	0	1
537-02013-1	0	19	50	5	2	1	1	1	2	1	1	1	1	1	4	2	2	2	2	0	2	3	0	0	1
513-02007-8	1	7	49	4	2	1	1	2	2	1	0	1	1	1	3	1	3	3	2	0	2	3	1	0	1
524-02026-1	0	12	35	3	2	1	1	1	3	1	1	0	0	0	1	2	1	1	1	0	2	3	1	0	1
519-02119-8	0	10	46	4	1	1	1	2	1	1	1	1	1	0	3	3	3	2	1	0	3	1	1	1	1
505-02153-1	0	3	66	5	2	1	1	2	4	1	1	0	0	1	2	2	1	1	2	0	9	4	0	0
537-02117-6	0	19	38	3	2	1	1	1	3	1	1	0	0	0	1	3	1	1	1	1	2	3	1	0	1
536-02333-5	1	18	54	5	2	2	1	2	1	1	1	1	1	0	3	2	3	3	1	0	9	4	0	0
532-02006-8	0	16	18	1	2	1	1	1	3	3	1	0	0	0	1	2	1	1	1	0	9	1	1	0
512-02182-1	0	6	26	1	2	1	1	3	2	2	1	0	0	0	1	3	1	1	1	1	2	1	1	0	1
525-02012-7	1	13	40	4	1	1	1	1	1	1	1	1	1	0	3	3	3	3	1	0	3	2	1	1	1
517-02052-2	1	9	55	5	2	1	1	3	1	1	1	0	1	0	2	3	1	3	1	0	2	3	0	0	1
519-02020-9	0	10	32	2	1	1	1	1	2	1	1	1	0	0	2	2	2	1	1	0	3	3	1	1	1
515-02270-2	0	8	34	2	1	1	1	1	2	1	1	0	0	1	2	2	1	1	2	0	9	1	1	0
501-02110-0	1	1	39	3	2	1	1	3	2	2	1	0	1	0	2	2	1	3	1	1	2	3	0	0	1
526-02290-6	1	13	21	1	2	1	1	1	2	1	1	1	1	1	4	3	3	3	3	0	3	1	1	0	1
511-02176-3	0	6	47	4	2	1	1	1	1	2	1	1	0	1	3	3	3	1	2	0	1	4	0	0	2
516-02148-7	0	8	26	1	1	1	2	1	2	1	1	0	0	0	1	2	1	1	1	0	1	1	1	1	2
524-02065-4	0	12	31	2	2	1	1	1	3	1	0	1	0	1	2	1	2	1	2	0	9	2	0	0	3
513-02106-8	1	7	38	3	1	1	1	2	1	1	0	1	0	0	1	1	3	1	1	0	9	3	0	0
531-02112-5	0	16	46	4	2	1	1	1	1	1	0	1	0	1	2	1	2	1	2	0	2	3	0	0	1
520-02023-4	0	10	43	4	2	1	1	2	3	1	1	1	0	1	3	2	2	1	2	0	1	1	1	0	2
527-02108-5	0	14	45	4	2	1	1	3	1	1	1	1	1	0	3	3	3	3	1	1	2	1	1	0	1
523-02068-6	0	12	32	2	1	1	1	1	2	4	1	0	0	0	1	2	1	1	1	0	9	1	1	0
515-02233-1	0	8	24	1	2	1	1	1	3	1	0	1	1	0	2	1	3	2	1	0	9	5	1	0
521-02229-3	1	11	30	2	2	1	1	1	3	1	1	0	0	0	1	2	1	1	1	0	9	1	0	0
517-02000-5	1	9	25	1	2	1	1	2	1	3	1	0	1	0	2	2	1	2	1	0	3	1	1	0	1
531-02103-5	0	16	42	4	2	1	1	1	2	1	0	0	1	0	1	1	1	2	1	0	2	3	0	0	1
535-02024-1	1	18	46	4	2	1	1	2	2	1	1	0	0	0	1	2	1	1	1	0	1	4	0	0	2
504-02041-6	0	2	37	3	2	1	1	1	2	1	1	1	0	1	3	2	2	1	2	1	2	3	1	0	1
524-02134-1	0	12	21	1	2	1	1	1	3	1	1	0	0	0	1	2	1	1	1	0	1	5	0	0	2
519-02002-9	0	10	46	4	2	1	1	3	1	1	1	0	1	0	2	3	1	3	1	0	2	3	0	0	1
531-02097-7	0	16	21	1	2	1	1	1	2	1	1	0	1	0	2	2	1	3	1	0	1	1	1	1	2
510-02057-0	1	5	62	5	2	1	1	3	1	2	1	0	0	0	1	3	1	1	1	0	9	4	0	0
517-02175-8	1	9	56	5	1	1	1	2	1	1	1	0	0	0	1	3	1	1	1	0	9	1	1	0
504-02090-0	0	2	23	1	2	1	1	1	2	2	0	0	0	1	1	1	1	1	2	0	1	5	1	0	2
528-02038-8	0	14	44	4	2	1	1	2	2	1	1	0	1	1	3	2	1	2	2	1	3	2	0	0	1
531-02092-2	0	16	52	5	1	1	1	2	1	1	1	1	1	1	4	3	3	3	3	0	1	1	1	0	2
511-02207-8	0	6	56	5	1	1	1	1	1	2	1	1	1	1	4	3	3	3	2	0	1	4	1	0	2
503-02058-3	0	2	72	5	1	1	1	2	1	2	1	0	0	1	2	2	1	1	2	1	9	1	1	1
520-02105-5	0	10	66	5	1	1	1	2	1	1	1	0	1	0	2	3	1	3	1	0	1	1	0	0	2
504-02062-9	0	2	63	5	2	1	1	3	1	2	1	1	1	1	4	2	3	2	2	0	1	4	1	0	2
534-02099-2	0	17	37	3	1	1	1	1	1	1	0	1	0	0	1	1	3	1	1	0	1	4	1	0	2
523-02141-8	0	12	45	4	2	1	1	2	2	1	1	0	0	0	1	2	1	1	1	0	2	3	0	0	1
526-02100-6	1	13	52	5	1	1	1	2	1	1	1	1	1	0	3	3	2	3	1	0	3	3	1	1	1
535-02038-6	1	18	38	3	2	1	1	1	2	4	1	0	0	0	1	2	1	1	1	0	3	1	1	1	1
502-02080-7	1	1	42	4	2	1	1	1	1	2	1	0	1	1	3	3	1	3	3	0	9	1	1	1
531-02079-7	0	16	44	4	1	1	1	1	2	1	1	0	0	0	1	3	1	1	1	1	2	3	1	0	1
521-02198-8	1	11	56	5	2	1	1	1	2	1	0	0	1	0	1	1	1	3	1	0	2	3	1	0	1
508-02155-6	1	4	56	5	2	1	1	2	1	2	0	0	1	0	1	1	1	3	1	0	9	4	1	0
508-02092-6	1	4	38	3	2	1	1	1	3	2	1	0	0	0	1	2	1	1	1	0	9	3	0	0
522-02239-5	1	11	23	1	2	1	1	1	3	1	1	0	0	0	1	3	1	1	1	0	9	1	0	0
506-02068-7	0	3	33	2	2	1	1	1	2	1	1	0	1	0	2	2	1	2	1	0	2	1	1	1	1
533-02158-7	0	17	44	4	1	1	1	2	2	2	1	1	0	1	3	2	3	1	3	0	3	1	0	0	1
531-02071-9	0	16	35	3	2	1	1	2	2	1	1	1	0	0	2	2	3	1	1	0	1	1	1	0	2
520-02100-0	0	10	27	1	1	1	1	1	1	1	1	0	0	1	2	2	1	1	2	0	1	4	1	0	2
531-02069-6	0	16	32	2	2	1	1	1	2	1	0	0	1	1	2	1	1	2	2	0	2	3	1	0	1
534-02123-0	0	17	56	5	2	1	1	1	1	1	0	0	1	0	1	1	1	3	1	1	1	4	0	0	2
517-02141-1	1	9	56	5	2	1	1	2	1	1	1	1	0	0	2	3	3	1	1	0	1	4	0	0	2
501-02134-6	1	1	29	1	2	1	1	1	2	2	1	0	1	0	2	2	1	3	1	0	3	3	1	0	1
507-02036-3	1	4	53	5	1	1	1	2	1	1	1	1	1	1	4	2	2	3	2	0	9	1	1	1
536-02137-7	1	18	71	5	2	1	1	1	1	1	1	0	0	0	1	2	1	1	1	0	9	4	1	0
520-02039-1	0	10	31	2	2	1	1	1	3	3	1	0	0	0	1	2	1	1	1	0	2	1	0	0	1
511-02092-0	0	6	42	4	1	1	1	3	1	2	1	0	1	0	2	2	1	2	1	1	3	1	1	0	1
512-02193-3	0	6	38	3	1	1	1	3	2	2	1	0	0	0	1	2	1	1	1	0	9	4	1	0
531-02106-8	0	16	30	2	2	1	1	1	3	1	0	0	1	0	1	1	1	3	1	1	2	3	0	0	1
536-02245-7	1	18	32	2	2	2	1	2	3	1	0	0	1	0	1	1	1	3	1	0	9	3	0	0
535-02181-5	1	18	40	4	1	1	1	1	3	1	0	0	1	0	1	1	1	3	1	0	1	1	1	0	2
528-02015-3	0	14	28	1	2	1	1	1	2	3	1	0	0	1	2	2	1	1	2	0	3	2	1	0	1
514-02123-8	1	7	24	1	2	1	1	1	3	1	1	0	0	1	2	2	1	1	2	0	1	5	1	0	2
532-02031-6	0	16	54	5	1	1	1	2	2	3	1	0	0	0	1	2	1	1	1	0	9	1	1	0
505-02005-7	0	3	54	5	2	1	1	1	2	1	0	0	1	0	1	1	1	2	1	0	2	3	0	0	1
532-02083-3	0	16	59	5	1	1	1	3	1	1	0	1	0	0	1	1	2	1	1	0	1	4	0	0	2
501-02071-6	1	1	37	3	2	1	1	1	1	2	0	0	1	0	1	1	1	3	1	1	2	3	1	1	1
531-02044-9	0	16	25	1	2	2	1	2	2	1	1	0	0	0	1	2	1	1	1	0	3	2	1	1	1
536-02193-9	1	18	45	4	1	2	1	2	1	4	1	1	1	0	3	3	3	3	1	0	3	1	1	1	1
510-02008-6	1	5	50	5	2	1	1	2	2	1	1	0	0	1	2	2	1	1	2	0	1	4	1	0	2
501-02007-5	1	1	62	5	2	1	1	2	1	2	0	1	0	1	2	1	3	1	2	1	9	4	0	0
516-02142-1	0	8	38	3	2	1	2	2	3	1	0	1	0	0	1	1	2	1	1	0	2	1	1	1	1
501-02027-7	1	1	79	5	1	1	1	2	1	2	1	0	1	0	2	3	1	3	1	1	1	1	1	0	2
513-02025-8	1	7	54	5	2	1	1	1	2	2	1	0	0	0	1	2	1	1	1	1	2	3	1	0	1
518-02153-5	1	9	36	3	2	1	1	2	1	1	1	0	1	0	2	2	1	3	1	0	1	1	0	0	2
531-02058-4	0	16	28	1	2	1	1	2	2	1	0	0	1	0	1	1	1	2	1	0	2	3	1	0	1
523-02140-7	0	12	33	2	1	1	1	1	2	1	0	1	0	1	2	1	2	1	2	0	2	3	0	0	1
532-02030-5	0	16	40	4	2	1	1	1	3	1	0	0	1	0	1	1	1	3	1	0	3	1	1	1	1
520-02005-4	0	10	62	5	1	1	1	3	2	1	1	1	1	0	3	3	3	3	1	0	1	1	1	0	2
527-02003-9	0	14	33	2	2	1	1	1	3	3	1	0	1	0	2	2	1	3	1	1	2	4	1	0	1
509-02090-5	1	5	34	2	2	1	1	1	3	1	1	0	0	0	1	2	1	1	1	0	3	3	0	0	1
528-02014-2	0	14	26	1	2	1	1	1	2	1	1	0	0	0	1	2	1	1	1	0	1	5	0	0	2
520-02061-6	0	10	56	5	2	1	1	3	2	1	0	0	1	1	2	1	1	3	3	0	1	1	1	1	2
515-02128-4	0	8	40	4	1	1	1	1	2	3	1	1	1	1	4	2	2	2	2	0	1	1	1	1	2
510-02045-7	1	5	40	4	2	1	1	1	2	1	0	1	1	0	2	1	2	2	1	0	1	5	0	0	2
526-02217-5	1	13	27	1	2	1	1	2	2	1	0	0	1	0	1	1	1	3	1	0	2	3	0	0	1
512-02040-4	0	6	36	3	2	1	1	1	2	1	1	1	1	1	4	3	3	3	3	0	3	1	1	1	1
511-02134-7	0	6	51	5	2	1	1	2	1	2	1	1	1	1	4	2	2	2	2	0	1	1	1	1	2
503-02202-4	0	2	50	5	1	1	1	1	1	2	1	1	0	1	3	3	2	1	2	0	1	4	0	0	2
522-02281-2	1	11	25	1	2	1	1	1	3	1	0	1	1	0	2	1	2	3	1	0	1	2	0	0	2
534-02125-2	0	17	53	5	2	1	1	2	2	2	1	0	0	0	1	2	1	1	1	0	1	4	1	0	2
537-02087-2	0	19	45	4	2	1	1	1	1	1	1	1	1	1	4	3	3	3	2	0	2	3	1	0	1
504-02055-1	0	2	46	4	2	1	1	3	2	2	1	1	1	1	4	2	2	2	2	0	3	1	1	0	1
528-02150-3	0	14	55	5	2	1	1	1	1	1	0	1	0	1	2	1	3	1	3	0	9	4	1	0
517-02022-9	1	9	19	1	2	1	1	1	3	3	0	0	1	0	1	1	1	3	1	0	3	3	0	0	1
502-02011-1	1	1	53	5	2	1	1	2	1	2	1	0	1	0	2	2	1	3	1	0	2	3	1	1	1
527-02002-8	0	14	30	2	1	1	1	1	1	3	1	0	1	0	2	2	1	2	1	0	3	4	0	1	1
504-02158-5	0	2	57	5	2	1	1	1	1	1	1	1	0	1	3	3	2	1	2	0	1	4	1	0	2
531-02005-6	0	16	40	4	2	2	1	2	2	1	0	0	1	0	1	1	1	2	1	0	3	5	0	0	1
505-02124-9	0	3	61	5	2	1	1	2	2	1	1	0	0	0	1	2	1	1	1	0	1	4	1	0	2
532-02073-2	0	16	35	3	2	1	1	1	2	1	1	0	0	0	1	2	1	1	1	1	3	5	1	1	1
531-02000-1	0	16	37	3	1	1	1	1	3	1	1	1	1	1	4	3	2	3	2	0	9	1	1	1
526-02170-3	1	13	37	3	2	1	1	2	3	4	1	1	1	0	3	3	3	3	1	0	2	3	0	0	1
508-02019-5	1	4	33	2	2	1	1	1	3	2	1	0	0	1	2	2	1	1	2	0	9	1	1	1
525-02080-2	1	13	20	1	1	1	1	1	2	4	1	0	0	0	1	2	1	1	1	0	1	2	1	0	2
531-02064-1	0	16	43	4	2	1	1	1	2	1	0	0	1	0	1	1	1	3	1	0	2	3	1	0	1
505-02055-2	0	3	35	3	2	1	1	1	1	1	1	1	0	1	3	2	2	1	2	0	3	3	1	0	1
521-02249-5	1	11	32	2	2	1	2	2	3	1	0	0	0	1	1	1	1	1	2	0	1	5	1	0	2
536-02235-6	1	18	26	1	2	2	1	2	2	1	0	0	1	0	1	1	1	3	1	0	9	1	0	0
507-02052-1	1	4	46	4	1	1	1	1	1	2	0	0	1	0	1	1	1	3	1	0	1	4	0	0	2
517-02169-1	1	9	57	5	2	1	1	3	1	1	1	0	0	0	1	2	1	1	1	0	1	4	0	0	2
502-02110-1	1	1	26	1	2	1	1	1	2	2	1	1	0	1	3	2	3	1	2	0	3	1	1	1	1
517-02256-8	1	9	37	3	2	1	1	3	1	1	1	1	1	0	3	3	3	3	1	0	2	3	0	0	1
536-02013-0	1	18	37	3	1	1	1	1	2	1	1	1	1	0	3	3	3	3	1	0	9	1	1	1
526-02125-3	1	13	43	4	1	1	1	2	2	1	0	1	1	0	2	1	3	3	1	0	3	3	1	0	1
512-02093-2	0	6	66	5	2	1	1	2	1	2	1	1	1	1	4	3	3	3	3	0	9	4	1	1
519-02105-3	0	10	59	5	2	1	1	2	1	1	1	1	0	1	3	2	3	1	2	0	1	4	0	0	2
512-02239-4	0	6	72	5	2	1	1	3	1	2	1	1	1	0	3	3	2	2	1	0	1	4	0	0	2
507-02049-7	1	4	28	1	2	1	1	1	3	2	1	0	0	0	1	2	1	1	1	0	2	3	0	1	1
525-02125-2	1	13	45	4	1	1	1	2	1	1	0	1	0	0	1	1	3	1	1	1	2	3	0	0	1
534-02129-6	0	17	50	5	2	1	1	2	1	3	0	1	0	0	1	1	2	1	1	0	9	4	1	0
519-02172-7	0	10	32	2	1	1	1	1	2	1	1	1	1	0	3	2	2	2	1	0	9	1	1	0
530-02221-5	1	15	34	2	2	1	1	1	2	1	1	0	1	1	3	3	1	2	2	0	3	1	1	1	1
501-02034-5	1	1	36	3	2	1	1	2	2	2	0	0	1	1	2	1	1	3	2	1	2	3	0	0	1
505-02164-3	0	3	60	5	1	1	1	1	1	1	1	1	1	1	4	2	2	3	2	1	9	1	1	0
525-02192-6	1	13	28	1	1	1	1	1	2	1	1	0	1	0	2	2	1	3	1	0	9	1	1	1
513-02034-8	1	7	27	1	2	1	1	1	2	1	1	0	0	1	2	2	1	1	2	1	2	4	0	0	1
523-02001-3	0	12	76	5	1	1	1	3	1	1	1	0	0	0	1	3	1	1	1	1	1	3	1	0	2
534-02130-8	0	17	46	4	2	1	1	2	3	1	0	1	0	0	1	1	2	1	1	0	1	4	1	1	2
518-02251-4	1	9	34	2	2	1	1	3	1	3	1	0	0	0	1	2	1	1	1	0	3	3	0	0	1
528-02096-2	0	14	72	5	1	1	1	2	1	1	1	1	0	0	2	2	2	1	1	0	9	4	0	0
509-02010-7	1	5	48	4	1	1	1	2	1	2	1	0	0	0	1	3	1	1	1	0	9	4	1	0
511-02044-7	0	6	70	5	1	1	1	2	2	2	1	1	0	0	2	2	2	1	1	0	9	4	1	0
530-02185-4	1	15	19	1	2	1	1	1	2	1	1	0	0	1	2	2	1	1	2	0	9	1	1	1
504-02070-8	0	2	47	4	1	1	1	2	3	1	1	0	0	1	2	2	1	1	2	0	9	1	1	1
535-02032-0	1	18	32	2	1	1	1	1	1	1	1	1	1	1	4	3	3	3	3	0	3	1	1	1	1
518-02014-1	1	9	33	2	2	1	1	2	4	1	1	1	1	0	3	3	3	3	1	0	1	1	1	1	2
530-02159-5	1	15	65	5	2	1	1	2	2	3	1	0	1	0	2	3	1	3	1	0	1	1	1	1	2
530-02150-6	1	15	57	5	2	1	1	2	1	4	1	1	0	0	2	3	3	1	1	0	9	4	0	0
535-02230-0	1	18	43	4	1	1	1	2	1	4	1	1	1	0	3	3	2	3	1	0	9	1	1	1
519-02089-4	0	10	26	1	1	1	1	1	2	3	1	1	0	1	3	2	2	1	2	0	9	1	1	0
530-02071-8	1	15	45	4	2	1	2	3	1	4	0	1	0	0	1	1	3	1	1	0	9	4	0	0
537-02031-1	0	19	49	4	2	1	1	3	1	1	1	1	1	1	4	3	3	3	3	0	3	2	0	0	1
528-02073-7	0	14	58	5	1	1	1	2	1	1	1	0	0	0	1	2	1	1	1	0	1	2	0	0	2
538-02019-8	0	19	29	1	1	1	1	1	2	1	1	1	1	1	4	3	3	3	3	0	9	2	1	1
530-02047-1	1	15	34	2	1	1	2	1	2	4	1	0	0	1	2	2	1	1	2	0	2	1	1	0	1
519-02023-2	0	10	40	4	2	1	1	1	3	1	1	0	0	0	1	2	1	1	1	0	1	4	1	1	2
527-02077-0	0	14	18	1	2	1	1	1	2	1	1	1	0	0	2	2	2	1	1	0	2	3	1	0	1
516-02199-3	0	8	49	4	2	1	2	1	1	4	1	0	0	0	1	3	1	1	1	0	9	1	1	1
517-02008-3	1	9	44	4	1	1	1	2	2	3	1	0	0	0	1	3	1	1	1	0	9	4	0	0
534-02135-3	0	17	37	3	1	1	1	1	2	3	1	1	0	0	2	2	2	1	1	0	9	1	0	0
522-02271-1	1	11	36	3	2	1	1	1	2	1	1	0	0	1	2	2	1	1	2	0	9	1	0	0
522-02187-7	1	11	33	2	2	1	1	1	3	2	0	1	0	0	1	1	3	1	1	0	1	5	1	0	2
522-02252-0	1	11	40	4	2	1	1	2	2	4	0	1	1	0	2	1	2	3	1	0	2	3	1	0	1
505-02075-4	0	3	60	5	2	1	1	3	1	1	1	0	0	1	2	2	1	1	2	1	1	4	1	0	2
508-02171-4	1	4	19	1	2	1	1	3	3	1	1	0	0	1	2	2	1	1	2	0	1	5	0	0	2
537-02063-6	0	19	44	4	2	1	1	2	1	1	1	1	0	0	2	2	2	1	1	0	9	4	0	0
510-02025-5	1	5	55	5	2	1	1	2	1	2	0	1	1	0	2	1	3	3	1	0	3	4	0	0	1
515-02163-3	0	8	30	2	1	1	1	1	2	1	1	0	0	0	1	3	1	1	1	0	9	1	1	1
536-02001-7	1	18	36	3	2	1	1	1	1	1	1	1	0	1	3	2	3	1	2	0	3	1	1	1	1
535-02170-3	1	18	22	1	2	1	1	1	3	1	1	1	1	0	3	3	3	3	1	0	3	1	1	1	1
512-02084-2	0	6	37	3	1	1	1	1	2	1	1	1	1	1	4	2	2	3	3	0	1	4	1	0	2
512-02261-9	0	6	75	5	2	1	1	3	2	2	1	0	0	0	1	2	1	1	1	0	9	4	1	0
522-02263-2	1	11	25	1	2	1	1	1	3	4	0	1	0	0	1	1	2	1	1	0	1	2	0	0	2
504-02044-9	0	2	45	4	2	1	1	3	1	2	0	1	1	1	3	1	2	3	2	0	1	3	1	0	2
503-02055-0	0	2	24	1	1	1	1	1	2	1	1	0	0	1	2	2	1	1	2	0	1	1	1	0	2
511-02223-6	0	6	52	5	1	1	1	2	1	1	0	1	0	0	1	1	3	1	1	0	9	4	1	0
530-02050-5	1	15	53	5	1	1	1	2	2	4	1	0	0	0	1	2	1	1	1	0	1	4	0	0	2
532-02082-2	0	16	28	1	2	1	1	2	4	1	1	0	0	0	1	2	1	1	1	0	1	4	1	0	2
531-02057-3	0	16	44	4	2	1	1	1	3	3	1	0	1	0	2	2	1	3	1	0	9	1	1	0
529-02231-4	1	15	36	3	2	1	1	1	1	1	1	0	1	0	2	2	1	3	1	0	3	3	1	1	1
506-02120-6	0	3	34	2	2	2	1	2	1	1	0	0	0	1	1	1	1	1	2	0	1	5	1	0	2
529-02232-5	1	15	29	1	1	1	1	2	1	3	0	1	0	0	1	1	3	1	1	0	3	1	1	1	1
538-02097-4	0	19	23	1	2	1	1	1	3	1	1	1	1	1	4	2	2	3	3	0	9	1	1	1
519-02141-3	0	10	50	5	2	1	1	3	2	1	1	1	0	1	3	2	3	1	2	0	1	4	0	0	2
531-02109-1	0	16	28	1	2	1	1	1	3	1	1	0	0	0	1	2	1	1	1	0	9	1	1	1
529-02225-7	1	15	40	4	2	2	1	2	2	3	0	0	1	0	1	1	1	2	1	0	2	3	1	0	1
529-02223-5	1	15	24	1	2	1	1	1	2	3	1	1	1	0	3	3	2	3	1	0	3	1	1	1	1
513-02131-6	1	7	32	2	2	1	1	2	2	1	1	0	0	0	1	2	1	1	1	1	9	3	1	1
508-02145-5	1	4	23	1	2	1	1	1	3	1	1	0	0	1	2	2	1	1	2	0	9	5	1	0
529-02220-2	1	15	63	5	2	1	1	3	1	3	0	0	1	0	1	1	1	3	1	0	1	4	1	0	2
512-02180-9	0	6	40	4	2	1	1	1	1	1	0	0	0	1	1	1	1	1	2	0	1	4	1	0	2
504-02116-9	0	2	43	4	2	1	1	2	1	1	0	1	1	0	2	1	3	3	1	1	2	1	1	0	1
504-02095-5	0	2	20	1	1	1	1	1	2	1	0	1	0	0	1	1	2	1	1	0	1	1	1	0	2
535-02269-2	1	18	31	2	2	2	1	1	2	1	0	0	1	0	1	1	1	3	1	0	3	1	1	0	1
529-02214-5	1	15	61	5	2	1	1	1	1	1	1	0	0	0	1	3	1	1	1	0	1	4	0	0	2
518-02162-5	1	9	45	4	2	1	1	1	1	1	1	0	0	0	1	2	1	1	1	0	1	1	1	1	2
512-02113-5	0	6	34	2	2	1	1	1	3	2	0	1	0	0	1	1	2	1	1	1	2	1	1	1	1
534-02196-0	0	17	38	3	2	1	1	2	1	1	1	0	0	0	1	2	1	1	1	1	2	4	0	0	1
518-02024-2	1	9	27	1	2	1	1	1	2	1	1	0	0	0	1	2	1	1	1	1	2	3	0	0	1
538-02038-9	0	19	59	5	2	1	1	1	1	1	1	1	1	0	3	3	3	3	1	0	1	4	0	0	2
519-02142-4	0	10	19	1	2	1	1	1	2	1	1	0	1	0	2	2	1	2	1	0	3	1	1	0	1
502-02068-3	1	1	67	5	2	1	1	2	1	2	0	0	1	0	1	1	1	3	1	0	9	4	0	0
532-02068-6	0	16	42	4	2	1	1	1	2	1	0	1	1	0	2	1	2	2	1	0	3	1	1	0	1
513-02009-0	1	7	43	4	1	1	1	2	1	1	0	1	0	0	1	1	3	1	1	0	1	4	0	0	2
516-02075-6	0	8	46	4	2	1	2	1	1	1	1	0	0	0	1	3	1	1	1	0	1	4	1	1	2
515-02032-8	0	8	25	1	2	1	1	1	2	1	1	1	1	0	3	2	2	2	1	0	9	1	1	0
529-02185-2	1	15	42	4	2	1	1	2	2	3	1	0	0	0	1	3	1	1	1	0	2	4	1	1	1
518-02009-5	1	9	19	1	2	1	1	1	3	1	1	0	0	0	1	2	1	1	1	0	3	5	0	0	1
509-02134-4	1	5	21	1	2	1	1	1	2	2	1	0	0	0	1	3	1	1	1	0	1	5	0	0	2
535-02117-4	1	18	41	4	1	1	1	1	1	1	0	1	1	1	3	1	3	2	2	1	3	1	1	1	1
535-02019-5	1	18	47	4	1	1	1	2	2	1	1	1	1	0	3	3	3	3	1	1	3	1	1	1	1
529-02168-3	1	15	42	4	2	1	1	2	2	3	1	0	0	0	1	3	1	1	1	1	2	3	0	0	1
510-02021-1	1	5	55	5	1	1	1	2	1	2	1	0	0	1	2	2	1	1	2	1	2	3	0	0	1
529-02172-8	1	15	21	1	2	2	1	2	1	1	1	1	1	1	4	3	2	3	2	0	3	2	1	1	1
529-02171-7	1	15	29	1	2	2	1	2	2	3	1	0	0	0	1	2	1	1	1	0	1	1	1	1	2
512-02081-9	0	6	30	2	1	1	1	1	1	1	1	1	0	1	3	3	3	1	3	0	1	1	1	1	2
537-02029-8	0	19	46	4	2	1	1	2	3	1	1	0	0	1	2	2	1	1	2	0	3	4	0	1	1
504-02107-9	0	2	70	5	1	1	1	2	1	2	0	1	1	0	2	1	2	2	1	0	1	4	1	0	2
502-02033-5	1	1	21	1	2	1	1	1	3	2	1	0	0	0	1	2	1	1	1	0	2	5	1	0	1
529-02286-4	1	15	29	1	1	1	1	1	2	3	1	0	0	0	1	2	1	1	1	0	9	1	1	0
527-02042-2	0	14	47	4	2	2	1	3	1	3	1	0	1	0	2	2	1	3	1	0	2	3	0	0	1
529-02159-3	1	15	26	1	2	1	1	1	2	3	1	0	1	0	2	3	1	3	1	0	1	1	1	1	2
515-02199-2	0	8	58	5	2	1	1	2	3	1	0	1	0	0	1	1	2	1	1	0	9	1	1	1
509-02123-2	1	5	51	5	2	1	1	1	2	2	1	0	0	0	1	2	1	1	1	0	2	3	0	0	1
504-02108-0	0	2	62	5	2	1	1	2	1	2	1	0	0	1	2	2	1	1	2	0	1	1	1	0	2
523-02070-9	0	12	25	1	2	1	1	1	3	1	1	1	1	0	3	2	2	3	1	0	2	3	0	0	1
516-02168-9	0	8	57	5	2	1	1	1	1	1	1	1	1	1	4	3	3	3	2	1	2	1	1	0	1
511-02177-4	0	6	66	5	2	1	1	2	1	2	1	1	1	0	3	2	3	3	1	0	1	4	1	0	2
533-02249-8	0	17	22	1	1	1	1	1	4	1	1	0	0	0	1	3	1	1	1	0	1	1	1	1	2
529-02127-8	1	15	23	1	1	1	1	1	2	3	0	0	1	0	1	1	1	3	1	0	9	1	1	0
516-02270-3	0	8	29	1	2	1	1	1	2	1	1	0	1	0	2	2	1	3	1	1	2	1	1	0	1
529-02114-4	1	15	30	2	2	1	1	1	3	4	1	1	0	0	2	3	3	1	1	0	9	1	0	0
503-02009-9	0	2	59	5	2	1	1	1	1	1	1	1	1	1	4	3	3	3	2	1	9	4	1	0
515-02181-3	0	8	63	5	2	1	1	1	1	1	1	1	1	0	3	3	3	3	1	0	9	4	0	0
515-02287-0	0	8	20	1	2	1	1	1	3	1	1	0	0	1	2	2	1	1	2	0	9	1	1	0
521-02212-5	1	11	33	2	2	1	1	2	3	1	1	0	0	0	1	2	1	1	1	0	1	5	1	0	2
521-02236-1	1	11	56	5	2	1	1	1	1	1	1	0	0	0	1	2	1	1	1	0	9	4	0	0
514-02061-9	1	7	38	3	1	1	1	1	1	2	1	1	1	0	3	2	2	2	1	0	3	3	1	1	1
518-02174-8	1	9	48	4	1	1	1	2	2	3	1	1	0	0	2	2	3	1	1	0	9	1	1	0
531-02104-6	0	16	44	4	1	1	1	1	1	1	0	1	1	0	2	1	2	2	1	0	3	1	1	1	1
529-02052-5	1	15	45	4	2	1	1	1	2	3	1	1	1	0	3	3	3	2	1	1	2	3	0	0	1
519-02082-7	0	10	48	4	2	1	1	3	1	1	1	0	1	0	2	2	1	2	1	0	2	3	1	0	1
520-02077-3	0	10	66	5	2	1	1	2	1	1	0	1	1	1	3	1	2	3	2	0	1	4	0	0	2
519-02148-0	0	10	60	5	1	1	1	2	2	1	0	0	1	0	1	1	1	2	1	1	2	1	1	1	1
534-02065-5	0	17	23	1	2	1	1	1	3	3	1	0	0	0	1	2	1	1	1	0	1	3	0	0	2
533-02101-5	0	17	68	5	2	1	1	2	1	1	1	0	1	0	2	2	1	3	1	0	9	1	1	0
538-02024-4	0	19	74	5	2	1	1	3	1	1	1	1	1	1	4	2	2	3	2	0	9	1	1	0
536-02084-8	1	18	23	1	2	2	1	1	2	1	1	0	0	0	1	2	1	1	1	0	3	5	1	1	1
532-02076-5	0	16	71	5	2	1	1	2	2	1	0	0	1	0	1	1	1	3	1	0	1	4	0	0	2
501-02081-7	1	1	32	2	2	1	1	2	2	2	0	0	0	1	1	1	1	1	2	0	1	1	1	0	2
536-02149-0	1	18	55	5	2	1	1	1	1	1	0	1	0	0	1	1	2	1	1	0	1	4	1	0	2
529-02290-9	1	15	55	5	2	1	1	2	1	3	1	0	0	0	1	2	1	1	1	0	1	4	1	0	2
512-02141-6	0	6	58	5	2	1	1	2	1	2	1	1	0	0	2	3	3	1	1	0	9	4	0	0
527-02054-5	0	14	30	2	1	2	1	1	2	3	1	1	0	1	3	2	2	1	2	0	9	1	1	0
527-02087-1	0	14	20	1	2	1	1	2	1	1	1	0	1	0	2	2	1	3	1	0	1	1	1	0	2
502-02098-6	1	1	33	2	2	1	1	1	1	2	0	1	0	0	1	1	3	1	1	0	2	3	0	0	1
535-02001-6	1	18	35	3	2	2	1	2	1	1	0	1	0	0	1	1	3	1	1	0	9	5	1	1
504-02069-6	0	2	49	4	2	1	1	2	1	2	0	1	0	0	1	1	3	1	1	0	9	4	1	0
519-02027-6	0	10	39	3	2	1	1	1	2	1	1	0	0	0	1	3	1	1	1	1	2	1	1	0	1
502-02121-3	1	1	41	4	2	1	1	2	1	2	0	0	1	0	1	1	1	3	1	0	2	3	1	0	1
521-02336-2	1	11	35	3	2	1	1	1	2	1	1	0	0	0	1	3	1	1	1	0	3	2	0	0	1
520-02011-1	0	10	37	3	2	1	1	2	2	3	0	0	1	0	1	1	1	3	1	0	2	1	0	0	1
535-02160-2	1	18	26	1	2	1	1	1	2	1	1	1	1	0	3	3	3	3	1	0	3	1	1	1	1
531-02108-0	0	16	40	4	2	1	1	1	3	1	0	0	1	0	1	1	1	3	1	0	9	1	1	0
504-02060-7	0	2	47	4	2	1	1	2	1	1	1	1	1	0	3	2	2	3	1	1	2	1	1	1	1
525-02238-7	1	13	36	3	2	1	1	2	3	3	1	0	0	0	1	2	1	1	1	0	2	1	1	1	1
511-02218-0	0	6	80	5	2	1	1	3	1	2	1	1	0	0	2	2	2	1	1	0	9	4	1	0
533-02087-8	0	17	29	1	2	1	1	1	3	1	1	1	0	0	2	2	2	1	1	0	1	4	1	0	2
528-02126-6	0	14	33	2	1	1	1	3	2	1	0	1	0	0	1	1	2	1	1	0	9	4	0	0
501-02124-5	1	1	36	3	2	1	1	1	1	1	1	0	0	0	1	2	1	1	1	0	3	3	0	0	1
531-02091-1	0	16	30	2	2	1	1	1	2	3	1	0	1	0	2	3	1	3	1	0	2	1	1	0	1
501-02117-7	1	1	39	3	1	1	1	2	1	2	1	0	0	1	2	2	1	1	2	1	2	3	1	0	1
535-02213-1	1	18	20	1	2	2	1	2	3	1	1	0	0	0	1	3	1	1	1	0	3	1	1	1	1
527-02095-0	0	14	26	1	2	1	1	1	2	1	1	1	0	1	3	2	2	1	3	0	9	3	1	0
528-02118-7	0	14	70	5	2	1	1	3	1	1	1	0	0	0	1	3	1	1	1	0	9	4	1	0
502-02139-2	1	1	43	4	1	1	1	3	1	2	0	1	1	0	2	1	3	3	1	0	9	1	1	0
534-02168-9	0	17	43	4	2	1	1	2	2	2	0	1	0	0	1	1	3	1	1	0	1	4	1	0	2
515-02132-9	0	8	65	5	2	1	1	2	2	1	1	1	0	0	2	3	3	1	1	0	1	4	1	0	2
513-02163-1	1	7	37	3	2	1	1	2	1	1	1	1	1	0	3	2	3	3	1	0	2	3	0	0	1
537-02119-8	0	19	43	4	2	1	1	1	1	1	1	1	0	0	2	2	2	1	1	0	9	3	1	0
513-02153-0	1	7	18	1	2	1	1	1	2	1	0	1	1	0	2	1	3	3	1	0	9	5	0	1
528-02105-3	0	14	39	3	1	1	1	1	1	1	1	0	0	1	2	2	1	1	2	0	9	4	1	0
516-02245-5	0	8	52	5	2	1	2	1	2	1	0	1	0	0	1	1	3	1	1	0	1	1	1	0	2
528-02102-0	0	14	61	5	1	1	1	2	2	1	0	1	0	1	2	1	2	1	2	0	1	4	0	0	2
530-02195-5	1	15	31	2	2	1	1	2	2	3	1	1	0	0	2	2	2	1	1	0	3	1	1	1	1
502-02132-5	1	1	28	1	2	1	1	1	4	1	0	0	0	1	1	1	1	1	3	0	1	1	1	0	2
528-02097-3	0	14	50	5	2	1	1	1	2	1	0	0	1	0	1	1	1	3	1	0	9	1	1	0
516-02241-1	0	8	68	5	2	1	2	2	1	1	1	1	0	0	2	3	3	1	1	0	9	1	1	0
533-02251-1	0	17	49	4	1	1	1	1	2	1	1	0	0	1	2	2	1	1	2	1	1	1	1	1	2
528-02094-0	0	14	46	4	2	1	1	1	2	1	0	0	0	1	1	1	1	1	2	0	1	4	1	0	2
503-02033-6	0	2	52	5	2	1	1	2	1	2	1	1	0	1	3	2	2	1	2	0	2	3	1	0	1
533-02250-0	0	17	32	2	2	1	1	1	3	1	1	1	0	0	2	3	3	1	1	0	2	3	1	1	1
522-02233-9	1	11	47	4	2	1	1	2	2	1	1	0	0	1	2	2	1	1	2	0	9	4	0	0
531-02082-1	0	16	42	4	1	1	1	2	2	1	1	0	0	1	2	2	1	1	2	0	1	1	1	0	2
518-02022-0	1	9	33	2	2	1	1	1	2	1	1	0	1	0	2	3	1	3	1	0	2	3	1	0	1
518-02232-3	1	9	37	3	1	1	1	2	3	1	0	0	1	0	1	1	1	3	1	0	1	2	0	0	2
514-02034-9	1	7	23	1	1	1	1	1	3	1	1	0	0	1	2	2	1	1	2	0	9	4	0	0
528-02161-5	0	14	56	5	2	1	1	1	2	3	0	1	1	0	2	1	3	2	1	0	2	3	0	0	1
528-02082-7	0	14	40	4	2	2	1	1	2	1	1	0	1	0	2	3	1	2	1	0	2	1	1	0	1
528-02079-3	0	14	39	3	2	1	1	1	2	1	1	0	0	1	2	2	1	1	2	0	2	3	1	0	1
528-02075-9	0	14	32	2	2	1	1	2	2	3	1	0	0	0	1	2	1	1	1	0	2	3	0	0	1
528-02074-8	0	14	43	4	2	2	1	3	1	3	1	0	0	1	2	2	1	1	2	1	9	1	1	0
506-02064-3	0	3	18	1	1	1	1	1	3	1	1	0	0	0	1	2	1	1	1	0	9	4	1	1
536-02090-5	1	18	51	5	2	1	1	2	2	1	0	0	1	0	1	1	1	3	1	0	1	1	1	0	2
526-02130-9	1	13	19	1	2	1	1	1	3	1	1	0	1	0	2	2	1	2	1	0	1	5	1	0	2
508-02169-1	1	4	25	1	2	1	1	1	2	1	1	0	0	0	1	2	1	1	1	0	9	1	1	0
531-02068-5	0	16	33	2	1	1	1	3	2	1	0	0	1	0	1	1	1	3	1	1	2	3	0	0	1
528-02063-6	0	14	32	2	1	1	1	1	2	1	1	1	1	0	3	3	2	2	1	0	2	1	1	0	1
531-02090-0	0	16	27	1	2	1	1	1	2	1	0	0	1	0	1	1	1	3	1	0	2	3	0	0	1
503-02164-1	0	2	35	3	2	1	1	1	2	1	0	0	0	1	1	1	1	1	3	0	9	1	1	0
507-02163-4	1	4	48	4	2	1	1	2	2	2	0	1	0	0	1	1	3	1	1	0	1	4	1	0	2
520-02086-3	0	10	26	1	2	1	1	1	2	1	0	1	0	1	2	1	3	1	3	0	1	1	0	0	2
506-02017-1	0	3	33	2	1	1	1	1	1	1	0	1	0	0	1	1	2	1	1	0	9	1	1	0
513-02160-8	1	7	51	5	1	1	1	2	1	1	1	1	0	0	2	2	3	1	1	1	2	3	0	0	1
509-02021-9	1	5	63	5	2	1	1	3	1	2	1	0	0	0	1	3	1	1	1	1	9	1	0	0
528-02044-5	0	14	32	2	2	1	1	1	3	1	1	1	0	0	2	2	3	1	1	0	2	5	0	0	1
528-02039-9	0	14	57	5	2	1	1	2	1	4	0	0	0	1	1	1	1	1	2	0	1	4	1	0	2
533-02215-1	0	17	48	4	1	1	1	1	2	4	0	0	1	0	1	1	1	3	1	0	9	4	0	0
507-02007-1	1	4	30	2	1	1	1	1	2	2	1	0	0	1	2	2	1	1	2	0	1	1	1	1	2
510-02034-5	1	5	20	1	1	1	1	1	2	2	1	0	0	1	2	2	1	1	2	0	1	4	1	0	2
526-02161-3	1	13	33	2	2	1	1	2	1	4	1	1	0	0	2	2	2	1	1	0	1	5	0	0	2
532-02071-0	0	16	44	4	1	1	1	3	2	1	0	1	1	0	2	1	3	2	1	0	9	4	0	0
501-02062-6	1	1	54	5	1	1	1	2	1	2	1	0	0	1	2	2	1	1	2	1	1	1	1	0	2
528-02029-8	0	14	52	5	1	1	1	2	2	1	1	0	0	0	1	3	1	1	1	0	2	4	0	0	1
510-02086-2	1	5	63	5	2	1	1	2	2	1	0	1	0	0	1	1	3	1	1	0	1	4	0	0	2
516-02041-9	0	8	54	5	2	1	2	3	1	3	1	0	0	0	1	2	1	1	1	1	9	1	1	0
506-02084-5	0	3	25	1	2	1	1	1	3	1	1	0	0	1	2	2	1	1	2	0	1	1	1	1	2
528-02023-2	0	14	23	1	1	1	1	1	3	1	1	1	0	1	3	3	2	1	2	0	1	1	1	1	2
522-02265-4	1	11	56	5	2	1	1	1	1	1	1	0	0	0	1	2	1	1	1	0	9	4	0	0
527-02000-6	0	14	35	3	2	2	1	2	2	1	1	0	0	1	2	3	1	1	3	0	1	1	0	0	2
537-02021-0	0	19	49	4	2	1	1	3	2	4	0	1	1	0	2	1	3	3	1	1	3	3	1	1	1
515-02056-4	0	8	47	4	1	1	1	2	2	1	1	1	0	1	3	2	2	1	2	0	9	1	1	0
528-02017-5	0	14	29	1	2	1	1	1	3	1	1	0	0	1	2	2	1	1	2	1	2	4	0	1	1
527-02008-4	0	14	27	1	2	1	1	1	2	1	1	0	0	1	2	2	1	1	2	0	9	1	1	0
515-02041-8	0	8	23	1	1	1	1	1	3	1	1	0	0	0	1	3	1	1	1	0	9	1	1	0
532-02059-6	0	16	35	3	2	1	1	1	1	3	1	0	1	0	2	2	1	2	1	0	3	1	1	0	1
518-02223-3	1	9	50	5	2	1	1	2	2	1	1	0	0	0	1	2	1	1	1	0	9	3	0	0
509-02120-9	1	5	35	3	2	1	1	3	2	1	0	0	1	0	1	1	1	3	1	0	2	3	0	0	1
521-02241-7	1	11	30	2	2	1	1	2	4	1	0	1	0	0	1	1	3	1	1	0	1	5	1	0	2
501-02058-1	1	1	47	4	2	1	1	2	2	1	1	1	1	0	3	2	2	2	1	0	1	4	1	1	2
523-02039-4	0	12	60	5	2	1	1	2	2	1	0	0	1	0	1	1	1	3	1	0	1	4	1	0	2
510-02087-3	1	5	64	5	1	1	1	2	2	1	1	0	0	0	1	2	1	1	1	0	1	4	0	0	2
529-02068-2	1	15	30	2	2	2	1	2	1	3	0	0	1	0	1	1	1	3	1	0	2	3	0	0	1
529-02130-2	1	15	41	4	2	2	1	3	2	3	1	0	1	0	2	2	1	3	1	0	1	4	0	0	2
511-02021-2	0	6	40	4	2	1	1	3	1	2	1	1	0	1	3	2	2	1	2	1	1	1	1	0	2
506-02114-9	0	3	35	3	1	1	1	2	1	1	1	0	0	0	1	2	1	1	1	0	3	3	1	1	1
527-02062-4	0	14	35	3	2	2	1	2	1	1	1	1	1	0	3	2	2	3	1	1	2	1	1	0	1
529-02000-8	1	15	34	2	2	1	1	2	2	3	1	1	0	0	2	2	2	1	1	0	1	1	0	1	2
506-02095-7	0	3	38	3	1	1	1	1	4	1	0	0	0	1	1	1	1	1	2	0	2	1	1	0	1
527-02201-9	0	14	22	1	1	1	1	1	1	1	1	1	0	1	3	3	2	1	3	0	1	1	1	1	2
538-02124-5	0	19	18	1	2	1	1	1	2	1	1	1	1	1	4	2	2	2	2	0	1	1	1	1	2
510-02072-7	1	5	18	1	1	1	1	1	2	1	1	0	0	0	1	2	1	1	1	0	1	2	1	1	2
515-02162-2	0	8	30	2	1	1	1	1	3	3	1	0	0	0	1	2	1	1	1	0	9	1	1	0
508-02150-1	1	4	32	2	1	1	1	1	1	2	0	1	0	0	1	1	2	1	1	0	9	2	0	0
527-02190-6	0	14	57	5	1	2	1	2	1	1	1	1	1	0	3	2	2	2	1	1	2	3	0	0	1
505-02030-5	0	3	71	5	2	1	1	1	1	1	1	1	1	1	4	2	2	3	2	0	9	1	1	0
527-02188-3	0	14	41	4	2	1	1	1	2	3	1	1	0	0	2	2	2	1	1	0	3	1	1	1	1
512-02241-7	0	6	30	2	1	1	1	1	2	1	1	1	0	0	2	2	2	1	1	0	9	1	1	1
514-02037-2	1	7	29	1	2	1	1	2	2	2	1	0	0	0	1	2	1	1	1	0	1	5	0	0	2
510-02079-4	1	5	51	5	2	1	1	1	2	2	1	0	0	0	1	3	1	1	1	0	9	4	0	0
518-02110-8	1	9	57	5	1	1	1	1	1	3	1	0	0	0	1	2	1	1	1	0	9	4	0	0
532-02055-2	0	16	29	1	1	2	1	2	1	1	1	1	1	0	3	2	3	3	1	0	2	1	0	0	1
527-02172-6	0	14	30	2	2	1	1	1	1	1	0	0	0	1	1	1	1	1	3	0	3	1	1	0	1
522-02209-2	1	11	21	1	2	1	1	1	3	1	1	0	0	1	2	2	1	1	2	0	3	4	0	0	1
501-02032-3	1	1	31	2	2	1	1	1	2	2	1	0	0	1	2	2	1	1	2	0	2	3	1	0	1
527-02166-9	0	14	22	1	2	1	1	1	2	1	1	0	1	1	3	2	1	3	3	0	3	3	0	0	1
505-02043-9	0	3	29	1	1	1	1	1	2	1	1	1	1	0	3	3	3	3	1	0	2	3	1	1	1
516-02253-4	0	8	42	4	2	1	2	1	2	1	1	1	1	0	3	3	3	3	1	0	1	1	0	0	2
516-02189-2	0	8	52	5	2	1	2	2	1	1	1	0	1	1	3	2	1	3	2	0	9	1	1	0
502-02002-1	1	1	31	2	1	1	1	1	1	2	1	1	1	1	4	3	3	3	3	0	9	1	1	1
530-02242-8	1	15	18	1	1	1	1	1	2	1	1	1	0	1	3	3	3	1	2	0	1	2	1	0	2
537-02007-4	0	19	35	3	2	1	1	2	3	1	0	1	1	1	3	1	2	2	2	0	9	1	0	0
531-02086-5	0	16	42	4	2	1	1	1	1	1	1	0	0	0	1	2	1	1	1	1	2	3	1	0	1
509-02033-2	1	5	60	5	2	1	1	3	1	2	0	1	1	0	2	1	2	2	1	1	2	3	1	1	1
528-02136-7	0	14	20	1	1	1	1	1	3	1	1	0	0	1	2	2	1	1	3	0	1	1	1	0	2
533-02128-4	0	17	36	3	1	1	1	1	3	1	1	0	0	0	1	3	1	1	1	0	2	4	1	0	1
538-02093-0	0	19	28	1	2	1	1	1	3	1	1	0	1	0	2	2	1	3	1	0	2	3	1	1	1
504-02129-3	0	2	75	5	2	1	1	2	1	1	1	0	1	0	2	3	1	3	1	0	9	1	1	0
503-02114-6	0	2	79	5	1	1	1	2	1	1	1	1	1	0	3	3	3	3	1	0	9	1	1	0
531-02121-5	0	16	49	4	2	1	1	1	2	1	0	1	0	0	1	1	3	1	1	1	2	3	1	0	1
522-02257-5	1	11	30	2	2	1	1	1	3	4	0	1	0	0	1	1	3	1	1	0	1	5	0	0	2
506-02021-6	0	3	60	5	2	1	1	3	1	1	1	1	1	1	4	2	2	2	2	0	9	1	1	1
511-02233-7	0	6	19	1	1	1	1	1	1	2	1	1	0	0	2	3	3	1	1	0	1	1	1	1	2
506-02104-8	0	3	28	1	2	1	1	1	2	1	0	0	0	1	1	1	1	1	2	0	9	2	1	0
511-02215-7	0	6	59	5	2	1	1	3	1	2	0	1	1	1	3	1	2	3	2	0	1	4	0	0	2
515-02282-5	0	8	23	1	2	1	1	1	3	1	0	0	1	0	1	1	1	3	1	1	3	3	1	1	1
508-02142-2	1	4	29	1	2	1	1	1	2	1	1	0	0	1	2	2	1	1	2	0	9	5	1	0
535-02067-8	1	18	23	1	1	1	1	1	4	1	1	0	1	0	2	2	1	2	1	0	9	1	1	1
513-02096-6	1	7	22	1	2	1	1	1	2	1	1	0	1	0	2	3	1	2	1	0	3	1	0	1	1
505-02085-5	0	3	90	5	1	1	1	1	1	1	1	0	1	1	3	3	1	3	3	0	1	1	1	0	2
535-02013-9	1	18	38	3	1	1	1	1	1	3	1	0	1	0	2	3	1	3	1	1	3	1	1	1	1
518-02156-8	1	9	30	2	2	1	1	1	3	3	1	1	0	0	2	3	2	1	1	0	2	1	1	1	1
517-02144-4	1	9	64	5	1	1	1	3	1	1	1	0	1	0	2	2	1	3	1	0	1	4	0	0	2
514-02205-9	1	7	29	1	2	1	1	1	2	1	0	1	0	0	1	1	3	1	1	1	2	3	0	0	1
520-02009-8	0	10	20	1	1	1	1	1	2	1	1	0	1	1	3	2	1	3	2	0	1	1	1	1	2
535-02028-5	1	18	32	2	1	1	1	2	2	1	1	0	1	1	3	3	1	3	3	1	9	1	1	1
514-02092-3	1	7	25	1	2	1	1	1	3	1	0	0	0	1	1	1	1	1	2	0	1	5	0	0	2
508-02091-5	1	4	20	1	2	1	1	1	2	1	0	1	0	0	1	1	2	1	1	0	9	1	1	0
535-02015-1	1	18	25	1	2	1	1	2	3	1	0	0	0	1	1	1	1	1	3	0	1	1	1	1	2
527-02078-1	0	14	47	4	2	2	1	2	1	1	1	1	0	0	2	2	3	1	1	0	2	3	0	0	1
507-02099-2	1	4	61	5	2	1	1	1	2	2	0	1	0	0	1	1	3	1	1	0	1	4	1	0	2
527-02098-3	0	14	30	2	1	1	1	2	2	1	1	1	1	0	3	3	3	3	1	0	3	1	1	1	1
534-02071-2	0	17	44	4	1	1	1	1	1	3	1	0	0	0	1	2	1	1	1	0	2	4	1	0	1
506-02111-6	0	3	25	1	2	1	1	2	3	1	0	0	0	1	1	1	1	1	2	0	1	1	0	0	2
529-02268-4	1	15	48	4	2	2	1	2	1	3	1	0	0	0	1	2	1	1	1	0	9	1	1	1
511-02097-5	0	6	22	1	2	2	1	1	3	1	1	1	1	1	4	2	2	3	2	0	1	1	1	0	2
504-02171-0	0	2	55	5	2	1	1	2	2	1	1	0	1	1	3	2	1	2	2	0	2	3	1	0	1
510-02089-5	1	5	24	1	2	1	1	1	2	2	1	0	0	0	1	2	1	1	1	0	1	4	0	0	2
524-02019-3	0	12	56	5	1	1	1	2	2	1	0	0	0	1	1	1	1	1	2	0	2	3	0	0	1
524-02060-9	0	12	71	5	1	1	1	2	1	1	1	0	0	0	1	2	1	1	1	0	1	4	0	0	2
516-02167-8	0	8	51	5	1	1	2	2	2	1	1	1	1	0	3	3	3	3	1	0	1	1	1	0	2
519-02127-7	0	10	34	2	2	1	1	2	3	1	1	0	0	1	2	3	1	1	2	0	2	1	1	1	1
516-02044-2	0	8	32	2	1	1	1	1	2	4	1	1	0	0	2	2	2	1	1	0	2	1	1	0	1
515-02267-8	0	8	25	1	2	1	1	1	3	1	1	0	0	0	1	2	1	1	1	0	9	1	1	0
507-02104-9	1	4	62	5	2	1	1	2	2	2	1	1	1	1	4	3	3	3	3	0	2	3	1	1	1
522-02091-1	1	11	36	3	2	1	1	1	2	1	1	0	1	0	2	3	1	3	1	1	2	1	1	1	1
528-02030-0	0	14	38	3	2	1	1	1	2	1	1	0	0	1	2	3	1	1	2	0	2	3	0	0	1
504-02079-7	0	2	65	5	2	1	1	2	1	1	1	1	1	0	3	3	3	3	1	0	9	1	1	0
516-02217-4	0	8	34	2	2	1	1	1	2	1	1	0	1	0	2	2	1	3	1	0	2	1	1	0	1
529-02161-6	1	15	46	4	2	1	1	1	2	3	0	0	1	0	1	1	1	3	1	0	3	2	1	1	1
516-02196-0	0	8	60	5	1	1	2	2	1	1	1	0	1	0	2	3	1	2	1	0	1	1	1	0	2
528-02169-3	0	14	18	1	1	1	1	1	3	4	1	0	0	0	1	2	1	1	1	0	9	1	0	0
506-02105-9	0	3	21	1	2	1	1	1	4	1	0	0	0	1	1	1	1	1	2	0	9	5	0	0
513-02178-7	1	7	26	1	1	1	1	1	2	1	0	1	0	1	2	1	2	1	2	1	3	2	0	1	1
538-02113-3	0	19	43	4	1	1	1	1	2	1	1	1	1	1	4	3	3	3	3	0	9	1	0	1
501-02128-9	1	1	56	5	2	1	1	3	1	2	1	0	0	0	1	2	1	1	1	0	9	4	1	0
527-02027-5	0	14	34	2	2	2	1	2	1	1	1	0	1	0	2	2	1	3	1	1	9	3	1	0
516-02251-2	0	8	59	5	2	1	2	2	2	1	1	0	0	0	1	3	1	1	1	0	1	1	1	0	2
528-02095-1	0	14	43	4	2	1	1	3	1	1	0	0	0	1	1	1	1	1	2	1	2	4	1	0	1
536-02289-5	1	18	24	1	2	1	1	1	3	1	1	1	1	0	3	3	3	3	1	0	9	1	1	1
522-02163-1	1	11	53	5	2	1	1	2	2	1	0	1	0	0	1	1	3	1	1	0	9	4	0	0
519-02078-2	0	10	57	5	2	1	1	2	1	1	1	0	1	0	2	2	1	2	1	1	2	3	1	0	1
527-02096-1	0	14	28	1	2	1	1	2	2	1	1	1	0	0	2	3	3	1	1	0	1	5	1	0	2
517-02048-7	1	9	35	3	2	1	1	1	2	1	0	0	1	0	1	1	1	3	1	0	2	3	0	0	1
535-02000-5	1	18	45	4	1	1	1	2	2	1	1	1	1	0	3	3	2	2	1	0	3	1	1	1	1
517-02300-8	1	9	50	5	1	1	1	3	1	1	0	1	1	0	2	1	3	3	1	0	1	4	0	0	2
533-02253-3	0	17	55	5	1	1	1	2	2	1	1	0	1	0	2	2	1	2	1	0	9	3	0	1	3
502-02029-0	1	1	20	1	2	1	1	1	2	2	0	1	0	1	2	1	3	1	3	0	2	3	0	0	1
528-02149-1	0	14	28	1	1	1	1	1	3	1	1	1	0	1	3	2	2	1	2	0	1	1	1	0	2
538-02127-8	0	19	19	1	2	1	1	1	2	1	1	0	0	0	1	2	1	1	1	0	1	5	0	0	2
507-02038-5	1	4	71	5	2	1	1	2	1	1	0	0	1	0	1	1	1	3	1	0	9	4	1	0
532-02063-1	0	16	34	2	2	1	1	1	2	1	0	0	1	0	1	1	1	3	1	0	2	1	0	0	1
533-02226-3	0	17	29	1	2	1	1	1	2	1	1	0	0	0	1	2	1	1	1	0	3	1	1	0	1
514-02139-5	1	7	33	2	2	1	1	2	2	2	0	0	1	0	1	1	1	3	1	0	3	3	0	0	1
516-02015-0	0	8	74	5	2	1	1	3	1	1	1	0	0	0	1	2	1	1	1	0	9	1	0	0
532-02043-9	0	16	47	4	1	1	1	1	1	1	1	1	1	0	3	3	3	3	1	0	9	1	1	1
515-02294-8	0	8	40	4	2	1	1	1	2	1	1	1	0	0	2	3	2	1	1	0	9	1	1	1
516-02084-6	0	8	36	3	2	1	2	1	1	3	1	0	1	1	3	3	1	3	3	0	3	1	1	0	1
526-02251-3	1	13	38	3	2	1	1	2	2	1	1	1	1	0	3	2	2	3	1	0	2	1	0	1	1
519-02104-2	0	10	75	5	2	1	1	3	1	1	1	0	0	1	2	2	1	1	3	1	1	4	0	0	2
515-02045-2	0	8	72	5	2	1	1	2	1	1	1	1	0	0	2	3	2	1	1	0	9	1	1	0
526-02238-8	1	13	55	5	2	1	1	1	2	1	1	1	1	1	4	3	2	2	2	0	2	1	1	0	1
523-02126-1	0	12	27	1	1	1	1	1	2	1	1	0	0	0	1	2	1	1	1	0	2	3	0	0	1
527-02031-0	0	14	38	3	2	1	1	1	1	3	1	0	0	0	1	2	1	1	1	0	2	3	0	0	1
510-02049-1	1	5	61	5	2	1	1	3	2	2	1	0	0	1	2	3	1	1	3	0	1	4	1	0	2
503-02123-6	0	2	56	5	2	1	1	3	2	2	1	0	0	1	2	2	1	1	2	0	1	4	0	0	2
515-02108-2	0	8	57	5	2	1	1	2	1	1	1	0	0	0	1	3	1	1	1	0	9	4	0	0
525-02143-2	1	13	64	5	2	1	1	2	1	1	1	0	0	0	1	3	1	1	1	0	9	4	1	0
520-02108-8	0	10	57	5	2	1	1	2	1	1	1	1	1	0	3	2	3	3	1	0	1	1	0	0	2
506-02079-9	0	3	36	3	2	1	1	1	2	2	1	1	1	1	4	2	2	3	2	0	3	3	1	1	1
535-02248-9	1	18	27	1	1	1	1	1	3	1	0	1	0	1	2	1	3	1	2	0	1	1	0	0	2
528-02124-4	0	14	26	1	2	2	1	1	1	3	1	1	0	0	2	2	2	1	1	0	1	5	0	0	2
535-02031-9	1	18	32	2	1	1	1	2	3	1	1	1	1	1	4	3	3	3	3	0	9	1	1	1
517-02027-4	1	9	28	1	2	1	1	1	3	1	1	0	0	0	1	2	1	1	1	0	3	3	0	0	1
517-02174-7	1	9	30	2	1	1	1	1	1	3	1	1	1	0	3	3	3	3	1	0	9	1	1	1
520-02074-0	0	10	51	5	2	1	1	3	2	1	1	0	0	0	1	3	1	1	1	0	1	4	0	0	2
535-02145-5	1	18	39	3	2	1	1	2	3	1	1	0	0	0	1	2	1	1	1	0	2	1	1	1	1
509-02032-1	1	5	52	5	2	1	1	2	1	2	1	1	1	0	3	2	2	3	1	1	1	4	1	1	2
527-02018-5	0	14	38	3	2	1	1	1	3	4	1	1	0	1	3	2	2	1	2	0	9	1	1	1
532-02079-8	0	16	28	1	1	1	1	1	3	1	1	1	1	0	3	2	2	2	1	1	2	3	1	0	1
528-02135-6	0	14	45	4	1	1	1	2	2	4	1	1	1	0	3	2	2	2	1	0	2	1	0	0	1
535-02034-2	1	18	29	1	2	1	1	1	3	1	1	1	1	1	4	2	2	2	2	0	3	1	1	1	1
536-02249-1	1	18	49	4	1	1	1	3	1	3	1	1	1	0	3	3	3	3	1	0	9	1	1	1
522-02151-8	1	11	62	5	1	1	1	2	2	1	1	1	1	0	3	3	3	3	1	0	9	4	0	0
513-02013-5	1	7	57	5	2	1	1	2	2	1	1	0	1	0	2	2	1	3	1	0	9	4	1	0
531-02034-8	0	16	49	4	2	1	1	2	3	1	1	0	0	0	1	3	1	1	1	0	2	1	1	1	1
526-02154-5	1	13	32	2	2	1	1	1	2	4	1	1	1	0	3	3	2	2	1	0	1	1	1	1	2
510-02050-3	1	5	24	1	2	1	1	1	2	2	1	0	1	1	3	3	1	3	3	0	2	4	1	0	1
510-02073-8	1	5	20	1	1	1	1	1	4	1	1	0	0	0	1	2	1	1	1	0	1	1	1	1	2
501-02141-4	1	1	48	4	1	1	1	3	3	1	1	0	1	1	3	3	1	3	3	1	3	2	1	1	1
514-02008-0	1	7	56	5	1	1	1	2	1	1	1	0	0	1	2	2	1	1	2	0	9	4	0	0
527-02118-6	0	14	52	5	2	1	1	3	1	1	1	0	1	0	2	2	1	2	1	0	2	3	0	0	1
516-02235-4	0	8	51	5	2	1	2	1	2	1	1	0	1	1	3	2	1	3	2	0	1	1	1	0	2
511-02196-5	0	6	25	1	2	1	1	3	2	2	0	1	0	1	2	1	2	1	2	0	1	1	1	0	2
536-02092-7	1	18	47	4	2	1	1	1	1	1	1	0	1	0	2	3	1	3	1	0	9	1	1	1
501-02144-7	1	1	27	1	2	1	1	2	2	1	0	0	1	0	1	1	1	3	1	1	2	3	0	0	1
519-02052-4	0	10	57	5	1	1	1	2	2	1	1	1	0	0	2	3	3	1	1	0	1	1	0	0	2
537-02050-2	0	19	73	5	2	1	1	3	1	1	1	0	1	1	3	3	1	3	2	0	9	4	0	0
532-02130-6	0	16	25	1	2	1	1	2	2	3	1	0	0	0	1	2	1	1	1	0	3	1	1	1	1
523-02048-4	0	12	50	5	2	1	1	2	2	4	1	1	1	1	4	2	3	3	3	0	9	1	1	1
529-02184-1	1	15	58	5	2	1	1	1	1	1	1	0	0	0	1	2	1	1	1	0	2	3	1	1	1
537-02127-7	0	19	34	2	1	1	1	1	2	1	1	0	0	0	1	2	1	1	1	0	9	1	0	0
531-02081-0	0	16	23	1	2	1	1	1	3	1	1	1	1	0	3	3	3	3	1	0	3	1	1	1	1
520-02052-6	0	10	64	5	1	1	1	2	1	1	1	0	0	0	1	2	1	1	1	1	9	4	0	0
529-02081-7	1	15	44	4	2	1	1	2	2	1	1	0	0	1	2	2	1	1	2	0	9	1	1	1
534-02029-5	0	17	40	4	1	1	1	3	4	2	0	1	1	0	2	1	3	2	1	0	2	3	0	0	1
529-02274-1	1	15	42	4	2	2	1	3	1	1	1	1	1	0	3	3	3	3	1	0	3	2	1	1	1
531-02114-7	0	16	50	5	2	1	1	3	2	1	1	1	1	1	4	2	2	3	3	0	1	1	1	0	2
527-02075-8	0	14	61	5	1	1	1	2	1	1	1	0	0	0	1	2	1	1	1	0	1	4	0	0	2
538-02048-0	0	19	30	2	2	1	1	1	3	4	0	1	1	1	3	1	3	2	3	0	3	3	1	0	1
531-02101-3	0	16	30	2	2	1	1	1	3	1	0	0	1	0	1	1	1	3	1	0	2	3	1	0	1
536-02250-3	1	18	35	3	2	2	1	2	2	3	1	1	1	0	3	3	3	3	1	0	2	1	1	1	1
503-02066-2	0	2	32	2	1	1	1	2	1	1	1	0	0	1	2	2	1	1	2	1	2	1	1	1	1
527-02225-5	0	14	46	4	2	1	1	2	2	1	0	1	1	0	2	1	2	2	1	0	1	1	1	0	2
536-02194-0	1	18	29	1	2	1	1	1	3	1	1	0	0	0	1	3	1	1	1	0	9	1	1	0
522-02289-0	1	11	39	3	2	1	1	2	3	1	1	1	0	0	2	2	2	1	1	0	1	1	1	1	2
537-02105-3	0	19	31	2	2	1	1	2	2	1	0	1	1	0	2	1	2	3	1	1	2	3	1	0	1
530-02255-2	1	15	36	3	1	1	1	2	3	3	1	0	0	0	1	3	1	1	1	0	9	2	0	1
526-02050-0	1	13	27	1	1	2	1	2	2	4	1	1	1	0	3	2	3	3	1	0	1	2	1	1	2
514-02197-9	1	7	19	1	2	1	1	1	2	1	1	1	1	0	3	3	3	3	1	0	3	3	1	1	1
520-02016-6	0	10	46	4	2	1	1	2	2	1	0	1	1	1	3	1	3	3	3	0	2	1	0	0	1
534-02033-0	0	17	59	5	1	1	1	3	1	1	1	0	0	0	1	2	1	1	1	0	1	4	1	0	2
519-02024-3	0	10	54	5	2	1	1	2	2	1	1	0	0	1	2	2	1	1	2	0	1	4	1	1	2
534-02063-3	0	17	50	5	1	1	1	2	3	1	1	1	0	0	2	2	2	1	1	0	1	4	1	1	2
526-02229-8	1	13	35	3	1	2	1	2	1	4	1	1	1	1	4	3	3	3	2	0	3	1	1	1	1
528-02012-0	0	14	31	2	1	1	1	1	2	1	0	0	1	0	1	1	1	3	1	0	1	2	0	0	2
534-02030-7	0	17	26	1	2	1	1	1	3	1	0	1	0	0	1	1	2	1	1	0	9	4	0	0
518-02042-2	1	9	35	3	2	1	1	2	4	1	1	0	0	0	1	2	1	1	1	0	2	3	0	0	1
513-02177-6	1	7	19	1	2	1	1	1	3	1	1	0	0	0	1	2	1	1	1	0	1	5	0	1	2
517-02277-1	1	9	24	1	2	1	1	2	2	1	1	0	0	0	1	2	1	1	1	0	3	5	0	0	1
509-02047-7	1	5	28	1	2	1	1	1	2	2	1	0	1	0	2	3	1	3	1	0	3	4	0	0	1
523-02149-6	0	12	31	2	2	1	1	1	2	1	0	1	0	0	1	1	2	1	1	1	2	3	0	0	1
507-02134-2	1	4	67	5	2	1	1	2	1	2	1	0	0	0	1	3	1	1	1	1	1	4	1	1	2
503-02167-4	0	2	19	1	2	1	1	1	2	2	0	1	1	0	2	1	3	3	1	0	1	5	0	0	2
504-02152-9	0	2	39	3	1	1	1	1	2	1	1	0	1	1	3	3	1	3	2	1	2	3	1	0	1
537-02073-7	0	19	29	1	1	2	1	1	2	4	1	1	1	0	3	2	3	3	1	0	9	1	1	0
525-02262-4	1	13	36	3	2	1	1	2	2	1	0	1	0	0	1	1	3	1	1	0	2	3	1	0	1
509-02055-6	1	5	33	2	2	1	1	3	1	2	1	0	0	0	1	3	1	1	1	0	1	2	1	0	2
512-02187-6	0	6	42	4	2	1	1	1	2	2	1	1	1	1	4	3	3	3	3	1	3	4	0	0	1
515-02183-5	0	8	56	5	2	1	1	1	1	1	0	1	1	0	2	1	2	2	1	0	9	4	0	0
520-02021-2	0	10	47	4	1	1	1	2	3	1	0	1	1	1	3	1	3	3	3	0	1	1	1	0	2
505-02000-2	0	3	48	4	2	1	1	1	2	1	0	0	0	1	1	1	1	1	2	0	1	4	1	0	2
505-02142-9	0	3	59	5	2	1	1	2	2	1	1	0	0	0	1	2	1	1	1	0	9	4	1	0
514-02020-4	1	7	59	5	1	1	1	2	2	2	0	1	1	0	2	1	3	2	1	0	9	4	1	0
533-02078-8	0	17	40	4	2	1	1	3	4	1	0	0	1	1	2	1	1	3	3	1	2	2	1	0	1
532-02065-3	0	16	61	5	2	1	1	2	1	1	1	0	0	0	1	2	1	1	1	0	9	4	1	0
507-02015-0	1	4	66	5	2	1	1	2	1	1	1	0	0	0	1	2	1	1	1	0	9	4	0	1
531-02110-3	0	16	46	4	2	1	1	3	2	1	1	1	0	0	2	2	2	1	1	0	2	1	0	1	1
525-02200-6	1	13	59	5	1	1	1	1	1	1	0	1	0	0	1	1	2	1	1	0	2	3	1	0	1
525-02198-2	1	13	35	3	2	2	1	2	2	4	0	1	1	0	2	1	2	2	1	0	3	1	0	0	1
529-02239-2	1	15	56	5	1	1	1	2	2	1	1	0	1	0	2	3	1	3	1	0	2	4	0	0	1
535-02196-1	1	18	26	1	2	1	1	1	2	1	1	1	1	1	4	3	3	3	3	0	9	1	1	1
512-02216-9	0	6	39	3	2	1	1	2	1	1	1	0	0	1	2	2	1	1	2	0	9	1	1	0
508-02122-0	1	4	18	1	2	1	1	1	3	2	1	0	0	1	2	2	1	1	2	0	9	5	1	0
505-02072-1	0	3	63	5	2	1	1	3	1	1	1	0	0	1	2	2	1	1	2	0	9	1	1	0
538-02111-1	0	19	21	1	2	1	1	1	3	4	1	0	0	0	1	2	1	1	1	0	9	5	0	0
514-02021-5	1	7	52	5	2	1	1	3	2	2	1	1	0	0	2	3	3	1	1	0	1	1	1	1	2
538-02055-8	0	19	53	5	2	1	1	3	1	1	1	1	1	1	4	3	3	3	3	0	9	4	0	1
502-02057-1	1	1	26	1	2	1	1	1	1	2	0	0	1	0	1	1	1	3	1	0	3	3	0	0	1
505-02152-0	0	3	54	5	2	1	1	1	2	1	0	0	0	1	1	1	1	1	2	0	2	3	0	0	1
501-02015-4	1	1	54	5	1	1	1	2	1	2	0	0	1	0	1	1	1	3	1	0	9	4	0	0
505-02101-4	0	3	32	2	2	1	1	2	2	1	1	1	0	1	3	2	2	1	2	0	2	3	1	1	1
525-02163-4	1	13	35	3	1	1	1	2	2	1	1	0	0	0	1	3	1	1	1	0	3	2	0	1	1
514-02140-7	1	7	36	3	2	1	1	1	1	1	1	1	1	0	3	3	3	3	1	0	9	2	0	0
519-02110-9	0	10	69	5	1	1	1	2	1	1	1	0	1	1	3	2	1	3	3	0	9	1	1	0
525-02178-0	1	13	49	4	1	1	1	2	2	4	0	1	0	1	2	1	2	1	2	0	2	1	1	1	1
525-02051-0	1	13	47	4	2	1	1	1	2	1	1	0	0	0	1	2	1	1	1	0	2	3	1	0	1
515-02230-8	0	8	20	1	1	1	1	1	2	1	1	1	0	0	2	3	3	1	1	0	9	1	1	0
532-02021-5	0	16	27	1	2	1	1	1	2	1	1	0	1	0	2	2	1	3	1	0	3	1	1	0	1
516-02233-2	0	8	25	1	2	1	1	1	1	1	1	1	1	0	3	3	3	3	1	0	2	1	1	0	1
529-02269-5	1	15	37	3	2	1	1	2	1	1	0	0	1	0	1	1	1	2	1	0	1	2	0	0	2
532-02047-3	0	16	44	4	2	1	1	2	1	1	1	0	0	0	1	2	1	1	1	0	1	1	1	0	2
512-02157-3	0	6	44	4	1	1	1	1	1	2	1	1	0	1	3	2	2	1	2	0	1	1	1	1	2
535-02260-3	1	18	32	2	2	1	1	1	2	4	1	1	0	1	3	3	2	1	2	0	1	1	1	0	2
526-02140-0	1	13	58	5	1	1	1	1	1	1	1	1	1	0	3	3	3	3	1	0	9	4	1	1	3
514-02172-2	1	7	41	4	1	1	1	3	1	1	1	1	1	1	4	2	3	3	2	0	9	1	1	1
523-02057-4	0	12	19	1	2	2	1	2	1	4	1	0	0	1	2	2	1	1	3	0	2	3	1	0	1
535-02043-2	1	18	43	4	1	1	1	3	3	1	1	0	1	0	2	2	1	3	1	0	3	1	1	1	1
525-02191-5	1	13	35	3	2	1	1	1	1	1	1	0	1	0	2	3	1	2	1	0	2	3	1	1	1
523-02014-7	0	12	26	1	1	1	1	1	3	1	1	1	1	0	3	3	3	3	1	0	3	1	0	1
510-02023-3	1	5	71	5	2	1	1	3	4	1	0	1	1	0	2	1	3	3	1	0	1	4	1	0	2
525-02086-8	1	13	35	3	1	2	1	1	2	4	1	1	0	0	2	3	2	1	1	0	1	1	1	1	2
536-02028-6	1	18	36	3	2	1	1	1	3	1	1	1	1	1	4	2	2	3	2	0	2	1	1	1	1
510-02060-4	1	5	56	5	2	1	1	2	2	2	1	0	0	0	1	2	1	1	1	0	2	3	0	0	1
505-02060-8	0	3	51	5	1	1	1	3	1	1	1	1	0	1	3	3	2	1	2	0	3	1	1	1	1
506-02031-7	0	3	25	1	2	1	1	1	3	1	0	1	0	0	1	1	2	1	1	0	2	3	1	0	1
531-02065-2	0	16	25	1	2	1	1	1	2	3	1	0	0	0	1	2	1	1	1	0	3	2	1	1	1
537-02020-9	0	19	45	4	2	1	1	3	4	4	0	1	1	1	3	1	3	3	3	1	3	2	1	1	1
504-02105-7	0	2	79	5	2	1	1	1	1	2	1	1	1	0	3	2	2	2	1	0	9	4	0	0
525-02057-6	1	13	24	1	1	1	1	1	3	3	0	1	1	0	2	1	2	3	1	0	9	1	1	1
525-02156-6	1	13	32	2	2	1	1	2	3	1	0	0	1	0	1	1	1	3	1	0	2	3	1	0	1
513-02048-3	1	7	56	5	2	1	1	2	1	1	1	0	1	0	2	2	1	3	1	0	9	1	1	0
535-02155-6	1	18	67	5	1	1	2	2	3	1	0	0	1	0	1	1	1	3	1	0	9	4	0	0
524-02141-9	0	12	79	5	2	1	1	2	2	1	1	0	0	1	2	2	1	1	3	0	9	4	1	0
525-02045-3	1	13	56	5	2	1	1	3	1	1	0	0	1	0	1	1	1	3	1	0	1	4	1	0	2
533-02282-5	0	17	55	5	1	1	1	2	3	1	1	0	0	0	1	2	1	1	1	1	1	1	1	1	2
513-02130-5	1	7	29	1	1	1	1	1	2	1	1	1	0	0	2	2	3	1	1	0	9	1	0	0
511-02032-4	0	6	55	5	2	1	1	2	1	1	1	1	1	1	4	3	3	3	3	0	2	4	1	0	1
510-02097-4	1	5	62	5	1	1	1	2	1	2	1	1	1	1	4	2	3	3	2	0	9	4	0	0
535-02238-8	1	18	28	1	2	1	1	2	3	1	1	1	0	0	2	2	2	1	1	0	1	1	1	0	2
532-02041-7	0	16	28	1	2	1	1	1	3	3	1	0	0	0	1	2	1	1	1	0	9	5	1	1
530-02207-9	1	15	45	4	2	2	1	2	2	1	1	1	1	0	3	3	3	3	1	0	3	1	1	1	1
529-02181-8	1	15	38	3	2	1	1	2	2	4	1	0	0	0	1	2	1	1	1	1	2	3	1	1	1
525-02023-9	1	13	31	2	1	1	1	1	2	1	0	1	1	0	2	1	3	3	1	0	3	2	1	0	1
504-02072-0	0	2	63	5	1	1	1	2	4	1	1	0	0	1	2	2	1	1	2	1	1	4	1	0	2
501-02030-1	1	1	41	4	1	1	1	2	1	1	0	1	0	1	2	1	2	1	2	1	2	3	1	0	1
520-02093-1	0	10	68	5	2	1	1	2	1	3	1	0	1	1	3	2	1	3	2	0	9	1	0	0
514-02090-1	1	7	20	1	2	1	1	1	3	2	0	1	0	0	1	1	3	1	1	0	3	3	0	1	1
535-02124-2	1	18	30	2	2	1	1	1	3	1	1	1	1	1	4	3	2	3	3	0	9	1	1	0
537-02086-1	0	19	18	1	2	1	1	1	3	4	0	1	0	1	2	1	2	1	3	0	1	2	1	0	2
529-02235-8	1	15	33	2	2	2	1	2	2	3	0	0	1	0	1	1	1	2	1	0	2	3	1	1	1
523-02077-6	0	12	22	1	2	1	1	1	3	1	1	1	0	0	2	2	2	1	1	0	9	1	1	0
530-02203-5	1	15	62	5	1	1	2	2	1	1	1	0	1	0	2	3	1	2	1	0	1	1	1	1	2
532-02005-7	0	16	42	4	2	1	1	3	2	3	0	0	1	1	2	1	1	3	3	0	2	3	1	0	1
535-02326-6	1	18	20	1	2	1	1	1	4	1	1	0	0	0	1	2	1	1	1	0	1	1	1	0	2
515-02224-1	0	8	34	2	2	1	1	2	2	1	1	0	0	0	1	2	1	1	1	0	2	3	1	0	1
508-02170-3	1	4	47	4	2	1	1	2	2	1	1	0	0	0	1	2	1	1	1	0	9	2	0	0
508-02125-3	1	4	37	3	2	1	1	1	2	2	0	1	0	0	1	1	3	1	1	0	9	5	1	0
529-02179-5	1	15	60	5	2	1	1	2	2	3	0	1	0	0	1	1	2	1	1	0	1	4	1	0	2
537-02008-5	0	19	47	4	2	1	1	2	1	1	1	0	1	1	3	3	1	2	3	0	3	2	0	0	1
511-02133-6	0	6	49	4	2	1	1	2	2	2	1	1	0	1	3	3	3	1	3	0	1	1	1	1	2
518-02234-5	1	9	50	5	2	1	1	2	1	1	1	1	0	1	3	2	2	1	2	1	2	3	0	0	1
523-02100-3	0	12	46	4	2	1	1	1	2	1	0	1	1	0	2	1	3	2	1	0	3	3	0	0	1
517-02065-6	1	9	36	3	1	1	1	2	2	3	0	1	0	0	1	1	3	1	1	0	3	4	0	0	1
534-02134-2	0	17	63	5	1	1	1	2	2	1	1	0	0	0	1	3	1	1	1	0	9	4	0	0
509-02063-5	1	5	24	1	1	1	1	1	4	1	1	1	1	0	3	2	3	3	1	0	1	2	0	0	2
521-02319-3	1	11	42	4	2	1	2	1	2	3	0	1	0	0	1	1	3	1	1	0	2	3	0	0	1
524-02153-2	0	12	43	4	2	1	1	3	1	3	1	1	0	1	3	2	2	1	2	0	9	1	1	1
535-02168-0	1	18	31	2	2	1	1	1	3	1	1	1	1	0	3	3	3	3	1	0	9	1	1	1
524-02151-0	0	12	20	1	2	1	1	1	3	1	0	0	0	1	1	1	1	1	2	0	9	5	1	0
524-02150-9	0	12	24	1	2	2	1	1	3	1	1	0	0	0	1	2	1	1	1	0	2	3	0	1	1
514-02201-5	1	7	29	1	2	1	1	1	3	1	0	1	0	0	1	1	2	1	1	1	2	3	0	0	1
503-02136-0	0	2	50	5	1	1	1	2	2	1	1	1	1	0	3	3	3	3	1	1	2	1	1	0	1
503-02046-0	0	2	60	5	2	1	1	2	1	1	0	1	0	0	1	1	3	1	1	0	1	1	1	0	2
508-02144-4	1	4	21	1	2	1	1	1	3	1	1	0	0	1	2	2	1	1	2	0	9	5	1	0
524-02143-1	0	12	26	1	2	1	1	1	3	1	1	1	0	1	3	2	2	1	2	0	9	3	0	0
524-02142-0	0	12	20	1	2	1	1	1	4	1	1	0	1	0	2	2	1	3	1	0	1	2	1	0	2
521-02238-3	1	11	41	4	2	1	1	1	3	1	1	1	1	0	3	2	2	2	1	0	1	1	1	0	2
537-02058-0	0	19	48	4	2	1	1	2	2	1	1	1	0	0	2	2	3	1	1	0	9	4	0	0
506-02096-8	0	3	34	2	1	1	1	1	3	1	0	0	0	1	1	1	1	1	2	1	2	1	1	0	1
517-02019-5	1	9	46	4	1	1	1	2	2	1	1	1	1	0	3	2	3	3	1	0	2	3	1	0	1
536-02266-0	1	18	20	1	2	1	1	1	2	1	1	0	0	0	1	3	1	1	1	0	9	1	0	0
514-02170-0	1	7	35	3	2	1	1	3	1	1	0	0	1	0	1	1	1	3	1	0	3	3	1	0	1
531-02099-9	0	16	24	1	2	1	1	1	2	1	0	0	1	0	1	1	1	3	1	0	2	3	1	1	1
512-02249-5	0	6	22	1	2	1	1	1	3	1	1	1	0	0	2	2	2	1	1	0	9	1	1	1
512-02185-4	0	6	58	5	1	1	1	2	1	1	1	0	0	1	2	3	1	1	2	1	2	4	0	0	1
519-02037-7	0	10	33	2	2	1	1	3	3	1	1	1	1	1	4	3	3	3	3	0	2	3	1	1	1
505-02084-4	0	3	49	4	1	1	1	2	2	1	0	1	0	1	2	1	3	1	2	1	2	3	1	0	1
503-02159-5	0	2	60	5	2	1	1	3	1	1	1	1	0	1	3	2	3	1	2	1	9	4	0	0
503-02151-7	0	2	53	5	2	1	1	3	1	2	1	0	1	1	3	2	1	3	2	0	9	4	1	0
535-02005-0	1	18	57	5	1	1	1	2	1	4	1	1	1	1	4	3	3	3	3	0	1	1	1	1	2
502-02006-5	1	1	18	1	2	1	1	1	3	1	0	0	0	1	1	1	1	1	2	0	1	2	1	1	2
510-02011-0	1	5	19	1	2	1	1	1	3	1	1	0	0	0	1	2	1	1	1	0	1	4	0	1	2
507-02156-6	1	4	51	5	2	1	1	2	2	2	1	1	1	1	4	2	2	3	2	0	2	1	1	0	1
528-02176-1	0	14	50	5	1	1	1	1	1	1	1	1	1	1	4	2	2	2	2	0	9	1	1	0
518-02169-2	1	9	30	2	1	1	1	1	2	1	0	1	0	0	1	1	3	1	1	0	1	1	1	0	2
532-02115-9	0	16	55	5	2	1	1	3	1	1	1	0	1	0	2	2	1	3	1	0	9	4	1	0
532-02004-6	0	16	33	2	2	1	1	1	3	1	0	0	1	1	2	1	1	2	2	0	2	3	1	0	1
512-02259-6	0	6	60	5	1	1	1	1	1	2	1	1	1	1	4	3	2	3	2	0	1	1	1	0	2
528-02152-5	0	14	55	5	2	1	1	2	3	1	1	1	0	0	2	2	2	1	1	0	3	4	0	0	1
537-02129-9	0	19	22	1	2	1	1	1	4	1	1	0	1	1	3	2	1	2	2	0	1	1	1	0	2
527-02034-3	0	14	33	2	2	2	1	1	3	1	1	1	0	0	2	2	2	1	1	0	1	1	1	0	2
509-02126-5	1	5	25	1	1	1	1	1	2	1	1	0	0	0	1	2	1	1	1	0	9	2	0	0
526-02120-8	1	13	43	4	1	1	1	1	3	4	1	1	0	0	2	2	2	1	1	0	1	1	1	0	2
520-02046-9	0	10	59	5	2	1	1	2	1	1	1	0	0	1	2	2	1	1	2	0	1	1	0	0	2
505-02001-3	0	3	42	4	1	1	1	1	3	1	1	1	0	0	2	2	2	1	1	0	1	1	1	0	2
506-02011-5	0	3	41	4	1	1	1	1	2	1	1	0	0	0	1	2	1	1	1	0	9	4	1	1
503-02056-1	0	2	25	1	1	1	1	1	1	2	1	1	0	1	3	2	2	1	2	0	1	1	1	1	2
501-02130-2	1	1	75	5	2	1	1	3	1	2	1	0	1	0	2	2	1	3	1	1	1	4	1	0	2
537-02091-7	0	19	48	4	2	1	1	2	1	1	1	1	1	1	4	3	3	3	3	0	1	4	0	0	2
524-02057-5	0	12	49	4	1	2	1	2	1	1	1	1	0	0	2	2	2	1	1	0	2	3	0	0	1
505-02134-0	0	3	69	5	2	1	1	1	2	1	1	0	0	1	2	2	1	1	2	0	1	1	0	0	2
524-02053-1	0	12	28	1	2	1	1	2	3	1	0	0	0	1	1	1	1	1	2	1	2	1	0	0	1
516-02175-7	0	8	45	4	2	1	2	1	1	4	1	0	1	0	2	3	1	3	1	0	1	1	1	0	2
520-02099-7	0	10	38	3	2	1	1	1	3	2	0	0	0	1	1	1	1	1	2	0	2	1	0	0	1
512-02214-7	0	6	72	5	2	1	1	3	1	1	1	0	0	1	2	3	1	1	3	0	9	1	1	0
538-02032-3	0	19	21	1	2	1	1	1	3	1	1	0	1	0	2	2	1	3	1	0	3	1	1	0	1
528-02011-9	0	14	54	5	1	1	1	2	1	1	1	1	0	0	2	3	3	1	1	0	3	2	0	1	1
528-02061-4	0	14	60	5	2	1	1	1	1	1	1	0	1	0	2	3	1	3	1	0	2	3	1	0	1
504-02135-0	0	2	48	4	1	1	1	1	2	2	1	1	1	0	3	2	2	2	1	1	1	4	1	1	2
525-02025-1	1	13	20	1	2	1	1	1	3	1	1	0	0	1	2	2	1	1	2	0	1	2	1	0	2
520-02091-9	0	10	55	5	2	1	1	2	1	1	1	1	0	1	3	2	2	1	2	0	2	1	1	1	1
524-02039-5	0	12	29	1	2	1	1	2	2	1	0	0	1	0	1	1	1	3	1	0	2	3	1	0	1
513-02026-9	1	7	32	2	2	1	1	1	2	2	1	0	0	0	1	2	1	1	1	0	2	3	0	0	1
524-02036-2	0	12	31	2	1	1	1	1	3	1	1	0	0	0	1	2	1	1	1	0	9	1	1	0
519-02029-8	0	10	41	4	2	1	1	1	2	1	1	0	1	0	2	2	1	2	1	0	9	1	1	0
502-02023-4	1	1	24	1	2	1	1	2	3	1	0	0	0	1	1	1	1	1	2	0	1	5	0	0	2
525-02043-1	1	13	24	1	2	1	1	1	3	1	1	0	1	0	2	3	1	3	1	0	9	2	0	0
524-02031-7	0	12	58	5	1	1	1	3	2	1	1	0	0	0	1	2	1	1	1	0	9	4	0	0
503-02053-8	0	2	53	5	1	2	1	1	2	1	0	1	0	0	1	1	3	1	1	1	1	1	1	0	2
522-02154-1	1	11	31	2	2	1	1	1	3	1	1	0	0	0	1	3	1	1	1	0	3	3	0	0	1
508-02163-5	1	4	31	2	2	1	1	1	3	1	1	0	0	1	2	2	1	1	2	0	9	5	1	0
505-02140-7	0	3	35	3	2	1	1	1	2	1	1	0	0	0	1	2	1	1	1	0	2	1	1	0	1
524-02022-7	0	12	44	4	1	1	1	1	1	1	1	0	0	0	1	3	1	1	1	0	2	3	0	0	1
524-02161-1	0	12	50	5	2	2	1	1	1	4	0	0	1	0	1	1	1	3	1	1	2	3	0	0	1
536-02304-3	1	18	32	2	2	1	1	1	2	1	1	1	1	0	3	3	3	3	1	0	9	4	1	1
528-02090-6	0	14	27	1	2	1	1	1	2	1	1	0	0	1	2	3	1	1	2	0	2	1	1	0	1
509-02023-1	1	5	47	4	2	1	1	2	1	2	0	0	1	0	1	1	1	3	1	0	2	3	0	0	1
524-02013-7	0	12	46	4	2	1	1	2	2	1	0	0	0	1	1	1	1	1	3	0	1	1	1	0	2
524-02012-6	0	12	37	3	1	1	1	2	3	1	1	0	0	0	1	2	1	1	1	0	9	1	1	0
502-02027-8	1	1	21	1	2	1	1	1	2	1	1	0	0	1	2	2	1	1	2	0	1	5	1	1	2
538-02053-6	0	19	63	5	2	1	1	3	1	1	0	1	1	1	3	1	2	3	3	0	9	4	1	0
525-02234-3	1	13	50	5	1	2	1	2	2	1	0	0	1	0	1	1	1	3	1	0	2	3	0	0	1
502-02140-4	1	1	33	2	1	1	1	1	2	2	1	1	1	1	4	2	2	3	2	0	1	1	1	1	2
523-02148-5	0	12	51	5	1	1	1	1	1	1	1	0	0	0	1	2	1	1	1	1	2	3	0	0	1
516-02205-1	0	8	30	2	1	1	1	1	1	3	1	1	0	0	2	2	2	1	1	1	2	1	1	0	1
511-02230-4	0	6	60	5	2	1	1	1	1	2	0	1	1	0	2	1	2	2	1	1	2	3	0	0	1
512-02247-3	0	6	71	5	2	1	1	3	1	2	1	1	1	0	3	2	3	3	1	0	1	4	1	0	2
523-02192-4	0	12	37	3	1	1	1	3	1	1	1	1	1	0	3	2	3	2	1	0	3	2	0	0	1
520-02013-3	0	10	29	1	2	1	1	1	2	2	1	0	1	1	3	3	1	3	3	1	3	1	1	0	1
534-02031-8	0	17	30	2	2	1	1	1	3	1	0	1	0	0	1	1	2	1	1	1	2	5	1	0	1
526-02087-0	1	13	81	5	2	1	1	3	1	1	1	0	0	0	1	3	1	1	1	0	9	4	1	0
505-02099-0	0	3	48	4	1	1	1	2	1	1	0	0	0	1	1	1	1	1	2	0	1	4	0	0	2
516-02187-0	0	8	31	2	1	1	2	1	2	3	0	1	0	0	1	1	2	1	1	0	1	1	1	1	2
523-02185-6	0	12	46	4	2	1	1	2	3	1	0	1	0	0	1	1	3	1	1	0	2	3	0	0	1
523-02183-4	0	12	50	5	1	1	1	2	2	1	0	1	1	0	2	1	3	3	1	0	2	3	0	0	1
511-02119-0	0	6	41	4	1	1	1	2	2	2	1	1	1	1	4	3	3	3	2	1	2	1	1	1	1
533-02025-0	0	17	24	1	1	1	1	1	4	1	0	1	0	0	1	1	2	1	1	0	1	3	0	0	2
519-02025-4	0	10	37	3	2	1	1	1	4	1	1	0	0	0	1	2	1	1	1	0	2	3	0	0	1
518-02029-7	1	9	40	4	2	1	1	2	1	1	1	0	0	0	1	2	1	1	1	1	3	3	0	0	1
524-02100-4	0	12	42	4	1	1	1	1	1	1	0	1	0	0	1	1	3	1	1	1	2	3	0	0	1
523-02167-6	0	12	31	2	2	1	1	1	2	1	0	1	1	1	3	1	3	3	2	0	2	3	1	0	1
534-02022-8	0	17	57	5	1	1	1	2	1	1	0	1	0	0	1	1	3	1	1	0	1	2	1	0	2
515-02044-1	0	8	26	1	2	1	1	1	4	1	0	1	0	0	1	1	2	1	1	0	1	4	0	0	2
501-02127-8	1	1	73	5	2	1	1	3	1	2	0	1	1	1	3	1	3	3	2	0	9	1	1	0
504-02094-4	0	2	28	1	2	1	1	1	2	2	1	0	0	1	2	2	1	1	2	1	2	3	1	0	1
506-02082-3	0	3	64	5	1	1	1	3	2	1	1	1	0	0	2	2	2	1	1	1	9	1	1	1
522-02232-8	1	11	31	2	1	1	1	1	1	1	1	0	0	0	1	2	1	1	1	0	9	1	0	0
534-02062-2	0	17	53	5	2	1	1	1	1	3	1	1	1	0	3	3	3	3	1	0	9	1	1	0
505-02120-5	0	3	28	1	2	1	1	1	4	1	1	0	0	1	2	2	1	1	2	0	2	3	0	0	1
502-02137-0	1	1	42	4	2	1	1	1	2	2	1	0	1	1	3	3	1	3	3	0	1	1	1	1	2
535-02195-0	1	18	43	4	1	1	1	1	2	1	1	1	1	0	3	2	3	3	1	1	9	1	1	1
523-02171-1	0	12	32	2	2	2	1	1	3	4	1	0	0	0	1	3	1	1	1	1	2	3	1	1	1
534-02091-4	0	17	21	1	1	1	1	1	3	3	1	0	1	0	2	3	1	3	1	0	1	1	0	0	2
524-02173-4	0	12	52	5	1	1	1	1	3	1	1	1	0	0	2	3	2	1	1	0	9	1	0	0
513-02133-8	1	7	27	1	2	1	1	1	2	1	1	1	0	0	2	3	2	1	1	0	1	5	0	1	2
519-02114-3	0	10	58	5	2	1	1	3	1	1	1	0	0	1	2	2	1	1	3	0	1	4	1	0	2
513-02158-5	1	7	22	1	2	1	1	2	2	1	1	1	1	1	4	2	2	3	3	0	1	1	1	0	2
523-02145-2	0	12	56	5	1	1	1	3	1	1	1	1	0	0	2	3	3	1	1	0	2	3	0	0	1
504-02006-7	0	2	64	5	1	1	1	3	1	2	1	1	0	0	2	2	2	1	1	0	1	4	1	1	2
520-02106-6	0	10	33	2	2	1	1	2	2	1	1	0	1	0	2	3	1	3	1	0	2	3	1	0	1
502-02141-5	1	1	56	5	1	1	1	2	1	1	1	0	0	1	2	2	1	1	2	0	1	1	1	0	2
501-02104-3	1	1	62	5	2	1	1	3	1	2	0	1	1	0	2	1	3	3	1	0	2	3	1	0	1
521-02210-3	1	11	28	1	2	1	1	1	1	2	1	1	1	0	3	2	2	3	1	0	2	3	1	0	1
536-02255-8	1	18	63	5	1	1	1	2	1	1	1	1	0	0	2	3	3	1	1	0	9	1	1	1
523-02134-0	0	12	67	5	1	1	1	2	2	1	1	1	0	0	2	2	2	1	1	0	9	4	0	0
508-02094-8	1	4	33	2	2	1	1	1	1	2	1	0	0	1	2	2	1	1	2	0	9	3	1	0
515-02035-1	0	8	57	5	2	1	1	1	1	1	1	0	0	0	1	2	1	1	1	0	1	1	1	1	2
536-02267-1	1	18	36	3	2	1	1	1	2	1	1	0	0	1	2	2	1	1	2	0	3	1	1	1	1
525-02179-1	1	13	24	1	2	2	1	1	2	4	0	0	1	0	1	1	1	2	1	0	1	2	1	0	2
520-02017-7	0	10	37	3	2	1	1	1	3	1	1	0	1	0	2	2	1	3	1	0	3	1	0	1	1
522-02237-3	1	11	37	3	2	1	1	1	3	4	1	0	0	0	1	2	1	1	1	0	1	5	0	0	2
519-02092-8	0	10	46	4	2	1	1	2	3	1	1	0	0	0	1	2	1	1	1	0	9	1	0	0
505-02080-0	0	3	50	5	2	1	1	1	2	1	1	1	1	1	4	2	2	2	2	0	2	3	1	0	1
508-02175-8	1	4	26	1	2	1	1	2	2	2	1	0	0	0	1	2	1	1	1	0	9	1	0	0
517-02315-4	1	9	49	4	2	1	1	3	1	1	1	1	1	0	3	2	3	3	1	1	2	4	1	0	1
523-02123-8	0	12	41	4	2	1	1	1	3	1	0	0	1	0	1	1	1	3	1	0	3	3	0	0	1
523-02118-2	0	12	40	4	1	1	1	1	3	1	1	0	0	0	1	2	1	1	1	1	2	3	0	0	1
533-02065-4	0	17	34	2	2	1	1	1	3	1	1	0	1	0	2	2	1	2	1	0	1	4	1	0	2
533-02167-7	0	17	45	4	2	1	1	1	2	1	0	1	0	0	1	1	3	1	1	0	9	4	1	0
503-02024-6	0	2	35	3	2	1	1	2	3	1	0	0	1	0	1	1	1	3	1	1	1	5	1	0	2
527-02043-3	0	14	40	4	2	1	1	1	1	3	1	0	0	0	1	2	1	1	1	0	2	3	0	0	1
514-02125-0	1	7	40	4	2	1	1	3	2	1	0	0	1	0	1	1	1	3	1	0	9	2	1	0
509-02075-8	1	5	24	1	2	1	1	1	1	2	1	0	0	0	1	2	1	1	1	0	1	5	0	0	2
519-02163-7	0	10	42	4	2	1	1	3	2	1	0	0	1	1	2	1	1	2	2	0	2	4	1	0	1
504-02178-7	0	2	46	4	2	1	1	2	1	1	1	0	1	1	3	2	1	2	2	0	9	1	1	0
538-02008-6	0	19	21	1	1	1	1	1	3	4	1	1	0	0	2	2	2	1	1	0	3	2	1	1	1
523-02090-1	0	12	38	3	2	1	1	1	3	1	0	1	0	0	1	1	3	1	1	0	9	1	1	0
523-02088-8	0	12	20	1	2	1	1	1	4	1	0	0	1	0	1	1	1	2	1	0	9	1	0	0
523-02086-6	0	12	36	3	1	1	1	1	3	1	1	0	0	0	1	3	1	1	1	0	2	3	0	0	1
518-02050-1	1	9	49	4	1	1	1	1	1	1	1	1	0	0	2	3	3	1	1	0	2	1	1	1	1
523-02079-8	0	12	26	1	2	1	1	1	3	1	1	0	0	0	1	2	1	1	1	0	9	1	1	0
501-02167-2	1	1	42	4	2	1	1	2	1	2	1	0	1	0	2	2	1	3	1	1	2	3	0	0	1
520-02035-7	0	10	18	1	2	1	1	1	2	1	1	0	0	0	1	2	1	1	1	0	3	1	1	0	1
538-02056-9	0	19	53	5	2	1	1	1	2	1	1	0	0	1	2	2	1	1	2	0	2	3	1	1	1
507-02157-7	1	4	47	4	2	1	1	2	1	2	0	0	0	1	1	1	1	1	2	0	1	4	0	0	2
503-02163-0	0	2	50	5	2	1	1	1	2	2	0	0	1	0	1	1	1	2	1	0	9	3	0	0
510-02048-0	1	5	50	5	1	1	1	3	1	2	1	0	0	0	1	2	1	1	1	0	1	4	0	0	2
523-02067-5	0	12	32	2	1	1	1	1	3	1	1	1	0	1	3	2	2	1	2	0	9	2	1	1
519-02019-7	0	10	38	3	2	1	1	3	2	1	1	1	1	1	4	3	2	3	3	0	3	1	1	1	1
501-02039-0	1	1	19	1	1	1	1	1	2	1	1	0	0	1	2	2	1	1	2	0	9	1	1	0
517-02287-2	1	9	24	1	2	1	1	1	3	1	1	0	1	0	2	3	1	3	1	0	1	1	0	0	2
528-02091-7	0	14	31	2	2	1	1	2	3	1	1	0	1	1	3	2	1	2	2	0	1	1	1	0	2
531-02045-0	0	16	39	3	2	1	1	1	2	1	0	0	1	0	1	1	1	3	1	0	2	3	1	0	1
518-02168-1	1	9	38	3	2	1	1	3	2	1	1	1	1	0	3	3	3	3	1	0	2	3	0	0	1
533-02054-2	0	17	50	5	2	1	1	2	2	1	1	1	0	0	2	2	2	1	1	0	1	4	0	0	2
522-02227-2	1	11	27	1	2	1	1	1	3	4	0	0	1	1	2	1	1	3	2	1	3	1	0	0	1
502-02077-3	1	1	63	5	1	1	1	1	1	2	1	0	1	0	2	3	1	3	1	0	9	1	1	1
523-02040-6	0	12	54	5	1	1	1	2	2	1	0	0	1	0	1	1	1	3	1	0	2	3	0	0	1
529-02228-0	1	15		5	2	1	1	1	2	1	1	0	0	0	1	2	1	1	1	1	2	3	1	0	1
523-02033-8	0	12	48	4	1	1	1	1	2	1	1	0	0	0	1	2	1	1	1	1	2	3	0	0	1
502-02001-0	1	1	59	5	2	1	1	2	1	2	1	1	0	0	2	3	3	1	1	0	9	4	0	0
536-02314-4	1	18	56	5	2	1	1	2	1	1	0	1	0	0	1	1	3	1	1	0	9	4	1	0
506-02112-7	0	3	39	3	2	1	1	1	4	1	1	0	1	0	2	2	1	2	1	0	9	1	1	1
503-02040-4	0	2	51	5	1	1	1	1	2	1	1	0	0	0	1	2	1	1	1	1	1	1	1	0	2
523-02019-2	0	12	26	1	2	2	1	1	2	4	1	1	1	1	4	2	2	3	2	0	3	2	1	1	1
509-02110-8	1	5	42	4	2	1	1	2	1	2	1	0	0	0	1	2	1	1	1	0	1	5	0	0	2
517-02113-0	1	9	29	1	2	1	1	1	2	3	1	0	0	1	2	2	1	1	2	0	1	1	1	0	2
523-02006-8	0	12	43	4	1	1	1	1	1	1	1	1	1	1	4	2	2	2	2	1	2	1	1	1	1
512-02129-2	0	6	28	1	2	1	1	1	1	1	1	0	0	0	1	2	1	1	1	0	2	4	0	0	1
509-02049-9	1	5	47	4	2	1	1	1	1	2	1	0	0	0	1	2	1	1	1	0	2	3	1	0	1
530-02206-8	1	15	32	2	2	1	2	1	1	1	1	1	1	1	4	2	2	2	2	0	1	1	1	1	2
523-02151-9	0	12	30	2	2	1	1	2	2	1	0	0	1	0	1	1	1	3	1	0	2	3	1	0	1
535-02226-5	1	18	22	1	2	2	1	1	3	1	0	1	0	0	1	1	3	1	1	0	1	1	1	0	2
525-02195-9	1	13	29	1	2	2	1	2	2	4	0	0	1	0	1	1	1	3	1	0	3	2	0	1	1
535-02332-3	1	18	38	3	2	2	1	2	1	4	1	0	0	0	1	3	1	1	1	1	9	1	1	0
520-02069-4	0	10	47	4	1	1	1	1	2	1	1	1	1	1	4	2	2	3	3	0	1	1	0	0	2
519-02108-6	0	10	60	5	1	1	1	2	1	1	1	1	1	1	4	2	3	3	3	0	1	1	1	0	2
508-02166-8	1	4	69	5	2	1	1	2	1	2	1	1	0	1	3	2	2	1	2	0	9	1	1	0
509-02105-2	1	5	78	5	2	1	1	3	1	2	1	0	0	0	1	2	1	1	1	0	1	4	0	0	2
532-02108-1	0	16	43	4	2	1	1	3	2	1	1	0	1	0	2	2	1	2	1	0	3	1	1	1	1
503-02150-6	0	2	79	5	1	1	1	3	2	1	1	0	1	1	3	2	1	2	2	0	9	4	1	0
522-02291-3	1	11	21	1	2	1	1	2	3	1	0	1	0	0	1	1	2	1	1	0	1	2	0	0	2
526-02068-9	1	13	60	5	1	1	1	2	1	1	0	1	0	0	1	1	3	1	1	0	1	4	0	0	2
504-02127-1	0	2	21	1	2	1	1	2	2	1	0	1	1	0	2	1	2	3	1	0	2	1	1	0	1
517-02226-5	1	9	21	1	1	1	1	2	2	1	0	0	1	0	1	1	1	3	1	0	9	2	0	0
502-02066-1	1	1	33	2	2	1	1	2	2	2	1	0	1	1	3	2	1	3	2	0	2	3	1	0	1
536-02291-8	1	18	26	1	2	1	1	1	3	1	0	0	1	0	1	1	1	3	1	0	1	5	0	0	2
506-02117-2	0	3	47	4	2	1	1	1	1	1	1	1	0	1	3	2	2	1	2	0	1	1	1	0	2
514-02051-8	1	7	28	1	2	1	1	1	3	1	1	1	1	0	3	3	2	2	1	0	2	3	1	0	1
516-02193-7	0	8	50	5	1	1	2	2	4	1	1	1	1	0	3	3	3	3	1	0	9	1	1	1
522-02274-4	1	11	40	4	2	1	2	1	3	1	1	0	0	1	2	2	1	1	2	0	9	1	0	0
522-02272-2	1	11	24	1	2	1	1	1	2	4	0	1	0	0	1	1	2	1	1	0	1	5	0	0	2
512-02160-7	0	6	57	5	2	1	1	3	2	1	0	1	1	0	2	1	2	3	1	0	2	4	0	0	1
534-02073-4	0	17	34	2	2	1	1	1	3	3	0	1	0	0	1	1	2	1	1	0	1	4	0	0	2
531-02070-8	0	16	30	2	2	1	1	1	4	1	1	0	0	0	1	3	1	1	1	0	1	1	0	1	2
522-02267-6	1	11	24	1	2	1	1	1	3	4	1	0	0	0	1	2	1	1	1	0	9	1	1	0
520-02094-2	0	10	56	5	1	1	1	2	1	1	1	1	0	0	2	2	2	1	1	0	9	1	1	1	3
523-02007-9	0	12	25	1	2	1	1	1	2	3	1	0	0	0	1	2	1	1	1	0	2	1	1	1	1
522-02264-3	1	11	63	5	2	1	1	1	1	1	1	0	0	0	1	2	1	1	1	0	9	4	0	0
514-02174-4	1	7	32	2	2	1	1	2	1	1	0	0	1	0	1	1	1	3	1	0	3	4	0	0	1
524-02154-3	0	12	24	1	2	1	1	1	3	1	1	1	0	0	2	3	3	1	1	0	3	3	0	0	1
522-02261-0	1	11	43	4	2	1	1	1	1	1	1	1	1	0	3	2	2	3	1	0	9	1	0	0
530-02253-0	1	15	53	5	2	1	1	1	1	1	0	1	1	0	2	1	3	3	1	0	1	2	0	0	2
531-02022-5	0	16	32	2	2	1	1	2	3	1	1	0	0	0	1	2	1	1	1	0	2	3	0	0	1
535-02011-7	1	18	34	2	2	2	1	2	2	3	1	1	0	0	2	2	2	1	1	0	3	1	1	1	1
532-02012-5	0	16	31	2	2	2	1	2	2	3	1	1	0	0	2	2	2	1	1	0	3	1	1	0	1
536-02228-8	1	18	35	3	2	1	1	2	2	1	0	1	1	0	2	1	3	3	1	0	9	3	0	0
523-02091-2	0	12	21	1	1	1	1	1	2	1	1	0	0	0	1	2	1	1	1	0	1	1	1	0	2
525-02132-0	1	13	32	2	1	1	1	1	2	1	1	1	0	0	2	3	3	1	1	1	2	3	1	1	1
511-02111-2	0	6	62	5	2	1	1	1	2	1	1	0	0	1	2	3	1	1	3	0	9	4	0	0
516-02268-0	0	8	18	1	2	1	1	1	3	1	1	0	0	0	1	3	1	1	1	0	9	1	1	0
538-02131-3	0	19	24	1	1	2	1	1	2	1	1	1	1	1	4	3	3	2	3	0	1	1	1	0	2
514-02035-0	1	7	25	1	2	1	1	2	2	1	0	0	1	1	2	1	1	2	2	1	2	4	1	0	1
531-02042-7	0	16	42	4	1	1	1	2	1	1	1	1	1	0	3	3	3	3	1	0	1	1	1	1	2
535-02223-2	1	18	54	5	1	1	2	2	2	4	1	0	0	0	1	3	1	1	1	0	1	1	1	0	2
536-02110-8	1	18	46	4	2	1	1	1	2	1	0	1	1	1	3	1	3	3	3	0	1	1	1	0	2
522-02242-9	1	11	53	5	2	1	1	1	1	1	1	0	0	0	1	2	1	1	1	0	9	1	0	0
521-02271-0	1	11	30	2	2	1	1	2	1	2	1	0	1	0	2	3	1	3	1	0	2	3	1	0	1
525-02272-5	1	13	50	5	1	1	1	3	1	4	1	0	1	0	2	2	1	2	1	1	3	1	0	1	1
533-02069-8	0	17	56	5	2	1	1	3	1	1	0	1	0	0	1	1	2	1	1	0	9	4	1	0
523-02128-3	0	12	44	4	2	1	1	3	2	1	0	1	0	0	1	1	2	1	1	1	2	3	0	0	1
503-02074-1	0	2	29	1	2	1	1	1	3	1	0	0	0	1	1	1	1	1	2	0	3	3	1	0	1
504-02005-6	0	2	60	5	2	1	1	3	1	2	0	0	0	1	1	1	1	1	2	0	1	4	1	0	2
533-02259-9	0	17	36	3	1	1	1	1	1	1	0	1	1	0	2	1	2	2	1	0	9	1	1	1	3
520-02065-0	0	10	24	1	2	1	1	1	2	1	0	0	1	1	2	1	1	3	2	0	2	3	1	0	1
533-02290-4	0	17	55	5	2	1	1	2	1	1	1	1	1	1	4	3	3	3	3	0	1	4	1	0	2
531-02030-4	0	16	48	4	2	1	1	2	1	3	1	1	0	0	2	2	2	1	1	0	1	1	1	1	2
522-02292-4	1	11	47	4	2	1	1	1	3	1	1	0	0	0	1	3	1	1	1	1	1	1	1	0	2
527-02073-6	0	14	56	5	2	1	1	3	1	3	1	0	1	0	2	3	1	3	1	0	1	1	1	0	2
521-02230-5	1	11	25	1	2	1	1	1	2	1	1	0	0	0	1	3	1	1	1	0	9	1	0	1
514-02048-4	1	7	50	5	2	1	1	2	2	1	1	1	1	1	4	2	3	3	3	0	3	3	0	0	1
526-02243-4	1	13	25	1	1	1	1	1	4	1	1	0	0	0	1	2	1	1	1	0	1	1	1	0	2
517-02026-3	1	9	38	3	1	2	1	3	1	1	1	1	0	1	3	2	2	1	2	0	3	2	0	1	1
524-02042-9	0	12	33	2	2	1	1	1	3	1	1	0	0	1	2	2	1	1	2	0	2	3	0	0	1
514-02011-4	1	7	65	5	2	1	1	2	1	1	1	1	1	0	3	3	2	2	1	0	9	1	1	0
503-02032-5	0	2	30	2	1	1	1	1	1	1	0	0	0	1	1	1	1	1	2	0	9	1	1	0
527-02024-2	0	14	45	4	2	1	1	1	1	1	1	0	0	0	1	3	1	1	1	1	3	1	1	0	1
505-02129-4	0	3	25	1	1	1	1	1	2	1	0	0	0	1	1	1	1	1	2	0	9	1	1	0
510-02056-9	1	5	76	5	2	1	1	3	2	2	1	0	0	0	1	2	1	1	1	0	1	4	0	0	2
524-02055-3	0	12	38	3	2	2	1	3	2	1	0	0	1	0	1	1	1	3	1	0	2	3	0	0	1
517-02014-0	1	9	42	4	2	1	1	2	3	3	1	0	1	1	3	2	1	2	3	0	2	3	1	0	1
512-02082-0	0	6	36	3	2	1	1	1	2	1	1	1	0	1	3	2	2	1	2	0	1	1	1	0	2
535-02126-4	1	18	32	2	1	1	1	1	1	1	1	1	1	1	4	3	3	3	2	0	9	1	1	0
525-02020-6	1	13	30	2	2	1	1	1	2	1	1	0	0	1	2	2	1	1	2	0	2	1	1	0	1
503-02062-8	0	2	32	2	2	1	1	1	2	3	0	1	1	1	3	1	2	2	2	1	2	3	1	0	1
522-02173-2	1	11	34	2	2	1	1	1	1	1	1	1	1	0	3	3	3	3	1	1	9	3	1	1
515-02296-0	0	8	36	3	2	1	1	2	3	1	1	1	1	0	3	3	2	2	1	0	1	1	1	1	2
512-02003-3	0	6	98	5	2	1	1	2	1	2	1	0	0	1	2	2	1	1	2	0	9	1	1	1
529-02008-6	1	15	38	3	2	2	1	2	2	3	1	0	0	0	1	2	1	1	1	1	2	3	0	0	1
522-02169-7	1	11	38	3	2	1	1	2	2	1	1	0	0	0	1	3	1	1	1	0	3	4	0	0	1
519-02036-6	0	10	51	5	1	1	1	2	1	1	1	0	0	0	1	2	1	1	1	0	2	3	0	0	1
512-02016-7	0	6	50	5	2	1	1	1	1	1	1	0	0	0	1	2	1	1	1	0	9	4	1	0
503-02111-3	0	2	55	5	2	1	1	1	2	1	1	0	1	1	3	2	1	3	2	0	1	1	1	0	2
509-02086-0	1	5	20	1	2	1	1	1	2	2	0	1	0	0	1	1	3	1	1	0	1	5	0	0	2
519-02056-8	0	10	54	5	1	1	1	2	1	1	0	1	0	1	2	1	2	1	2	1	1	4	0	0	2
501-02079-4	1	1	30	2	1	1	1	1	1	2	1	0	0	1	2	2	1	1	2	0	9	1	1	0
518-02008-4	1	9	53	5	2	1	1	3	1	3	0	0	1	0	1	1	1	3	1	0	2	3	0	0	1
517-02016-2	1	9	51	5	2	1	1	3	2	1	1	0	0	0	1	2	1	1	1	0	1	4	1	0	2
504-02022-5	0	2	56	5	2	1	1	1	1	1	1	1	1	0	3	2	2	2	1	0	2	3	1	0	1
533-02238-6	0	17	48	4	1	1	1	3	2	1	1	1	1	0	3	3	2	2	1	0	9	2	1	1
522-02149-5	1	11	42	4	2	1	1	2	2	2	1	0	0	0	1	3	1	1	1	1	3	3	1	1	1
522-02305-9	1	11	34	2	2	1	1	1	3	1	1	0	1	0	2	2	1	2	1	0	3	2	1	1	1
504-02003-4	0	2	33	2	1	1	1	1	1	1	0	0	1	0	1	1	1	3	1	0	2	3	0	0	1
535-02156-7	1	18	68	5	2	1	1	2	2	1	1	1	1	0	3	3	3	3	1	0	9	1	1	1
535-02188-2	1	18	46	4	1	1	1	2	2	1	1	1	1	0	3	3	3	3	1	0	9	1	1	1
515-02256-6	0	8	52	5	1	1	1	3	2	1	1	0	0	0	1	3	1	1	1	0	1	1	1	1	2
514-02169-8	1	7	32	2	2	1	1	1	3	2	1	1	1	1	4	3	2	3	2	0	3	3	1	0	1
524-02156-5	0	12	44	4	2	1	1	1	1	1	0	1	1	0	2	1	3	3	1	1	9	3	1	0
512-02099-8	0	6	78	5	1	1	1	3	1	1	1	1	0	0	2	3	3	1	1	0	9	4	1	0
525-02157-7	1	13	41	4	2	1	1	1	2	1	1	0	0	0	1	2	1	1	1	0	2	1	1	1	1
527-02001-7	0	14	22	1	2	1	1	1	3	3	0	0	1	0	1	1	1	3	1	0	2	1	0	0	1
534-02109-4	0	17	35	3	2	1	1	1	2	2	1	0	1	0	2	2	1	3	1	0	1	4	0	0	2
528-02031-1	0	14	51	5	2	1	1	2	2	1	1	1	1	0	3	2	2	2	1	0	9	4	0	0
507-02037-4	1	4	21	1	2	1	1	1	2	1	1	0	0	0	1	2	1	1	1	0	1	5	0	0	2
502-02090-8	1	1	58	5	1	1	1	2	1	1	1	0	1	1	3	3	1	2	3	1	2	1	1	1	1
511-02112-3	0	6	92	5	1	1	1	2	1	1	1	0	0	0	1	3	1	1	1	0	1	1	1	0	2
502-02039-1	1	1	30	2	2	1	1	1	1	2	0	0	1	0	1	1	1	3	1	1	2	3	1	1	1
534-02015-0	0	17	34	2	2	1	1	1	3	3	1	0	0	0	1	3	1	1	1	0	1	1	0	0	2
517-02156-7	1	9	59	5	2	1	1	3	1	1	1	1	0	0	2	3	3	1	1	0	1	4	0	0	2
534-02126-3	0	17	55	5	2	1	1	2	1	1	1	0	1	0	2	3	1	3	1	0	1	4	0	0	2
507-02131-9	1	4	47	4	2	1	1	1	2	2	0	1	0	0	1	1	3	1	1	0	1	4	1	1	2
522-02002-3	1	11	54	5	1	1	1	1	1	1	1	0	0	0	1	3	1	1	1	0	1	1	1	0	2
501-02042-4	1	1	26	1	2	1	1	1	1	2	0	1	0	0	1	1	2	1	1	0	1	1	0	0	2
537-02014-2	0	19	27	1	1	1	1	1	3	1	1	0	1	0	2	2	1	2	1	0	3	3	0	0	1
518-02045-5	1	9	43	4	2	1	1	2	1	3	1	0	0	0	1	3	1	1	1	0	9	4	0	0
534-02028-4	0	17	75	5	2	1	1	3	2	1	1	0	0	0	1	3	1	1	1	0	9	4	0	0
507-02005-9	1	4	26	1	1	1	1	1	2	2	1	1	0	0	2	2	2	1	1	0	1	1	1	1	2
516-02171-3	0	8	35	3	2	1	2	1	3	1	1	0	1	0	2	3	1	3	1	0	1	1	1	0	2
524-02049-6	0	12	24	1	1	1	1	1	3	1	1	1	1	1	4	3	3	2	2	0	3	3	1	0	1
527-02165-8	0	14	24	1	2	1	1	1	3	1	1	1	0	0	2	2	2	1	1	0	2	3	0	0	1
534-02025-1	0	17	72	5	1	1	1	3	2	1	0	0	1	0	1	1	1	2	1	0	9	4	0	0
517-02083-6	1	9	47	4	2	1	1	2	1	1	1	1	0	0	2	2	2	1	1	0	9	1	1	0
535-02105-1	1	18	53	5	1	1	1	2	1	4	1	0	0	0	1	2	1	1	1	0	1	1	0	0	2
517-02063-4	1	9	44	4	2	1	1	3	1	1	1	0	1	0	2	2	1	3	1	1	2	3	0	0	1
517-02187-1	1	9	45	4	2	1	1	2	2	1	0	0	1	0	1	1	1	3	1	0	1	4	0	0	2
507-02147-6	1	4	53	5	1	1	1	2	1	2	0	1	0	0	1	1	3	1	1	0	1	4	1	0	2
504-02147-3	0	2	56	5	2	1	1	2	1	1	1	1	1	1	4	2	3	3	3	0	9	1	1	0
514-02146-3	1	7	31	2	2	1	1	1	2	1	1	0	0	0	1	3	1	1	1	0	9	1	1	0
527-02164-7	0	14	55	5	2	2	1	3	1	3	1	1	0	0	2	2	3	1	1	0	1	4	0	0	2
518-02099-4	1	9	57	5	2	1	1	3	1	1	0	1	0	0	1	1	3	1	1	0	1	4	0	0	2
522-02259-7	1	11	34	2	2	1	1	2	3	1	0	1	0	0	1	1	3	1	1	0	1	5	1	0	2
527-02136-6	0	14	25	1	2	1	1	2	2	3	1	1	0	1	3	2	2	1	2	0	3	1	1	1	1
528-02001-8	0	14	34	2	2	1	1	3	2	1	1	1	1	0	3	3	2	2	1	1	2	4	1	1	1
516-02069-9	0	8	48	4	2	1	2	1	1	1	0	0	1	0	1	1	1	3	1	0	9	4	1	0
521-02268-6	1	11	30	2	2	2	1	1	1	1	1	0	0	0	1	2	1	1	1	0	9	1	0	0
504-02118-1	0	2	27	1	1	1	1	1	2	1	1	0	1	1	3	2	1	3	3	0	2	1	1	0	1
533-02168-8	0	17	22	1	2	2	1	2	2	3	1	1	0	1	3	2	2	1	2	0	3	2	1	1	1
521-02255-2	1	11	33	2	1	1	1	1	2	1	1	0	0	0	1	2	1	1	1	0	9	1	0	0
531-02006-7	0	16	33	2	2	1	1	1	3	1	1	0	1	0	2	2	1	2	1	0	2	3	1	0	1
506-02093-5	0	3	54	5	1	1	1	2	2	1	0	0	0	1	1	1	1	1	2	0	1	1	0	0	2
530-02260-8	1	15	32	2	2	1	1	2	2	1	0	1	1	1	3	1	3	3	2	0	3	2	1	0	1
523-02159-7	0	12	40	4	1	1	1	1	2	1	1	1	0	0	2	2	3	1	1	1	2	3	0	0	1
535-02328-8	1	18	25	1	2	1	1	1	2	1	0	1	1	0	2	1	2	3	1	0	1	1	1	0	2
534-02106-1	0	17	55	5	2	1	1	2	2	1	0	1	0	0	1	1	3	1	1	0	1	4	0	0	2
508-02160-2	1	4	19	1	2	1	1	1	2	1	1	0	0	1	2	2	1	1	2	0	9	1	1	0
532-02000-2	0	16	26	1	1	1	1	1	3	3	1	1	1	1	4	3	3	3	3	0	3	1	1	0	1
538-02021-1	0	19	26	1	1	1	1	1	4	4	1	1	0	0	2	2	2	1	1	0	9	1	1	1
524-02064-3	0	12	54	5	2	1	1	2	1	1	0	1	1	1	3	1	2	2	2	0	3	3	0	0	1
509-02036-5	1	5	35	3	2	1	1	1	3	1	1	1	0	0	2	2	2	1	1	1	2	3	1	1	1
533-02281-4	0	17	23	1	2	1	1	1	3	1	1	1	0	1	3	2	2	1	2	0	9	1	1	1
531-02059-5	0	16	39	3	2	1	1	1	3	3	0	0	1	0	1	1	1	2	1	0	2	3	1	0	1
506-02073-3	0	3	29	1	2	1	1	1	3	1	1	0	1	1	3	3	1	2	2	1	3	1	1	0	1
504-02081-0	0	2	37	3	2	1	1	2	2	2	0	1	1	0	2	1	2	2	1	0	9	4	1	0
512-02002-2	0	6	70	5	2	1	1	1	1	2	1	0	0	0	1	2	1	1	1	0	1	1	1	1	2
531-02105-7	0	16	39	3	2	1	1	1	2	1	0	1	1	0	2	1	2	2	1	0	2	1	0	0	1
516-02036-3	0	8	54	5	1	1	1	3	2	1	1	0	1	0	2	3	1	2	1	1	9	1	1	0
509-02099-4	1	5	60	5	2	1	1	2	1	1	1	0	0	0	1	2	1	1	1	0	2	3	0	0	1
520-02090-8	0	10	52	5	2	1	1	1	2	1	0	1	0	0	1	1	3	1	1	0	1	1	0	0	2
537-02027-6	0	19	59	5	2	1	1	2	1	1	1	1	1	1	4	3	2	2	2	0	9	4	0	0
518-02087-1	1	9	30	2	2	1	1	2	2	1	1	0	0	0	1	2	1	1	1	0	1	5	0	0	2
510-02001-9	1	5	47	4	2	1	1	2	1	2	1	0	0	0	1	2	1	1	1	0	2	3	1	0	1
515-02308-4	0	8	35	3	2	1	1	1	3	1	1	1	1	0	3	3	2	2	1	0	9	1	1	0
508-02161-3	1	4	28	1	2	1	1	2	2	1	1	0	0	1	2	2	1	1	2	0	9	5	1	0
536-02295-2	1	18	46	4	2	1	1	1	3	1	1	1	1	0	3	2	2	3	1	0	3	4	0	0	1
521-02211-4	1	11	48	4	1	1	1	2	2	1	0	1	1	0	2	1	3	2	1	1	2	3	0	0	1
522-02200-3	1	11	49	4	2	1	1	1	2	1	1	1	0	0	2	2	2	1	1	1	2	1	1	0	1
505-02102-5	0	3	33	2	2	1	1	1	2	1	0	1	0	0	1	1	2	1	1	0	2	3	0	0	1
528-02146-8	0	14	29	1	2	1	1	1	3	4	1	0	0	1	2	2	1	1	2	0	2	1	0	0	1
521-02207-9	1	11	49	4	2	1	1	1	1	1	0	1	0	1	2	1	3	1	3	0	1	4	0	0	2
521-02206-8	1	11	49	4	2	1	1	2	4	1	0	1	0	0	1	1	3	1	1	0	1	4	0	0	2
508-02177-0	1	4	52	5	2	1	1	1	1	2	0	1	0	0	1	1	2	1	1	0	9	1	1	0
515-02218-4	0	8	19	1	1	1	1	1	3	1	0	1	0	1	2	1	3	1	2	0	1	1	1	0	2
526-02108-4	1	13	55	5	2	1	1	1	2	1	0	1	0	0	1	1	3	1	1	0	1	4	0	0	2
529-02271-8	1	15	33	2	2	1	1	2	2	1	1	0	0	0	1	2	1	1	1	0	2	3	0	0	1
515-02238-6	0	8	34	2	2	1	1	1	2	1	1	0	0	0	1	3	1	1	1	0	2	3	1	0	1
509-02024-2	1	5	36	3	2	1	1	1	2	1	0	0	1	0	1	1	1	3	1	0	2	1	0	0	1
536-02006-2	1	18	36	3	2	1	1	1	3	1	1	1	1	1	4	2	2	2	2	0	2	1	1	1	1
523-02054-1	0	12	54	5	2	1	1	1	2	1	1	1	0	0	2	2	3	1	1	0	1	4	1	0	2
521-02197-7	1	11	56	5	2	1	1	1	1	1	0	1	1	0	2	1	3	3	1	0	3	4	0	0	1
508-02107-3	1	4	32	2	1	1	1	1	2	2	1	0	0	0	1	2	1	1	1	0	1	1	1	1	2
515-02231-9	0	8	31	2	1	1	1	1	3	1	1	1	1	0	3	2	3	2	1	1	2	1	1	0	1
521-02193-3	1	11	26	1	2	2	1	2	2	3	1	0	0	0	1	2	1	1	1	0	9	5	1	0
523-02146-3	0	12	42	4	2	1	1	1	2	1	1	0	0	0	1	2	1	1	1	1	2	3	0	0	1
501-02109-8	1	1	58	5	2	1	1	2	1	2	0	0	1	1	2	1	1	3	3	0	1	1	1	0	2
528-02020-9	0	14	35	3	2	2	1	1	1	1	0	1	0	0	1	1	2	1	1	0	3	5	1	0	1
521-02243-9	1	11	62	5	1	1	1	2	1	2	1	0	0	0	1	3	1	1	1	0	9	4	0	0
531-02016-8	0	16	28	1	2	1	1	1	3	1	0	0	0	1	1	1	1	1	2	0	9	3	1	0
520-02138-1	0	10	23	1	2	1	1	2	2	2	1	1	1	1	4	3	3	3	3	0	3	3	1	1	1
513-02188-8	1	7	18	1	2	1	1	1	2	1	1	1	1	0	3	2	3	3	1	0	1	2	0	1	2
513-02185-5	1	7	32	2	2	1	1	2	2	1	0	0	0	1	1	1	1	1	2	1	2	3	0	0	1
505-02114-8	0	3	31	2	1	1	1	1	2	1	1	0	0	0	1	2	1	1	1	0	9	4	1	1
504-02038-2	0	2	63	5	2	1	1	3	1	2	0	1	0	1	2	1	3	1	2	0	9	4	0	0
527-02189-4	0	14	33	2	2	1	1	2	2	4	1	0	0	1	2	2	1	1	2	0	1	5	0	0	2
506-02097-9	0	3	45	4	1	1	2	2	3	1	1	0	0	1	2	2	1	1	2	0	9	4	1	0
512-02282-2	0	6	78	5	2	1	1	3	1	2	1	1	1	1	4	3	3	3	3	0	9	1	1	0
503-02193-3	0	2	38	3	2	1	1	1	3	2	0	0	1	1	2	1	1	3	3	0	2	3	0	0	1
531-02083-2	0	16	55	5	2	1	1	3	2	1	1	0	1	0	2	3	1	2	1	0	2	1	1	1	1
520-02112-3	0	10	50	5	1	1	1	2	2	1	1	1	1	1	4	3	3	3	3	0	1	1	1	0	2
514-02129-4	1	7	73	5	1	1	1	2	1	1	0	1	1	0	2	1	3	3	1	0	9	3	0	0
519-02065-8	0	10	46	4	2	1	1	2	2	1	0	1	0	0	1	1	2	1	1	0	9	1	0	0
529-02083-9	1	15	35	3	2	1	1	1	3	1	1	0	0	0	1	3	1	1	1	0	2	4	1	1	1
520-02104-4	0	10	46	4	2	1	1	3	1	1	1	0	1	0	2	2	1	2	1	0	9	4	1	0
505-02096-7	0	3	34	2	2	1	1	1	3	1	1	0	0	1	2	2	1	1	2	0	1	1	1	0	2
535-02276-0	1	18	48	4	2	2	1	1	3	1	1	1	1	0	3	2	2	3	1	0	9	4	0	0
501-02074-9	1	1	29	1	1	1	1	2	4	1	0	1	0	1	2	1	2	1	2	0	1	1	1	0	2
518-02017-4	1	9	53	5	1	1	1	2	1	1	1	0	0	0	1	2	1	1	1	0	1	4	0	0	2
538-02085-1	0	19	37	3	2	1	1	1	1	1	1	1	1	1	4	3	2	3	2	0	3	3	1	0	1
527-02004-0	0	14	31	2	2	1	1	1	1	1	0	0	1	0	1	1	1	3	1	0	2	4	0	0	1
525-02297-2	1	13	24	1	2	1	1	2	3	1	1	0	1	0	2	2	1	3	1	0	2	3	1	0	1
516-02004-8	0	8	52	5	2	1	2	2	1	1	1	0	0	0	1	2	1	1	1	0	1	1	1	1	2
530-02278-7	1	15	44	4	2	1	1	2	1	1	1	1	0	1	3	3	3	1	2	0	1	1	1	1	2
532-02002-4	0	16	33	2	2	1	1	2	2	1	1	0	0	0	1	2	1	1	1	0	2	1	1	0	1
520-02089-6	0	10	59	5	2	1	1	2	1	1	1	0	1	0	2	3	1	2	1	0	9	1	0	0
531-02007-8	0	16	60	5	1	1	1	2	2	1	1	0	0	0	1	2	1	1	1	0	2	3	1	0	1
520-02085-2	0	10	34	2	2	1	1	2	2	1	0	1	0	1	2	1	2	1	2	0	1	1	1	0	2
520-02083-0	0	10	86	5	2	1	1	2	1	1	0	0	1	1	2	1	1	3	2	0	9	1	0	0
512-02211-4	0	6	71	5	2	1	1	1	1	2	1	1	0	0	2	2	3	1	1	0	1	4	0	0	2
520-02080-7	0	10	42	4	2	1	1	2	2	1	1	0	1	0	2	2	1	2	1	0	3	1	1	1	1
509-02059-0	1	5	34	2	2	1	1	1	2	2	1	1	1	0	3	2	3	3	1	1	2	3	1	0	1
529-02047-9	1	15	52	5	2	2	1	1	2	1	0	0	1	0	1	1	1	3	1	0	2	3	0	0	1
514-02202-6	1	7	24	1	2	1	1	1	1	2	0	0	1	0	1	1	1	2	1	1	2	3	0	0	1
512-02188-7	0	6	60	5	2	1	1	2	2	1	1	1	0	1	3	2	2	1	2	0	9	4	1	1	3
534-02037-4	0	17	36	3	2	1	1	1	2	3	0	1	0	0	1	1	3	1	1	0	2	4	0	0	1
533-02106-0	0	17	75	5	1	1	1	3	4	1	1	0	1	0	2	2	1	2	1	0	1	4	0	0	2
509-02015-2	1	5	58	5	2	1	1	2	2	2	1	0	0	0	1	2	1	1	1	0	9	4	0	0
504-02043-8	0	2	38	3	1	1	1	1	1	2	1	0	0	1	2	2	1	1	2	0	9	4	1	1
514-02078-7	1	7	29	1	2	1	1	1	2	2	0	0	1	0	1	1	1	3	1	1	3	3	1	0	1
535-02291-7	1	18	35	3	2	1	1	2	3	1	0	0	1	0	1	1	1	3	1	0	9	1	1	1
529-02238-1	1	15	37	3	2	2	1	1	2	3	0	0	1	0	1	1	1	2	1	0	2	3	1	0	1
535-02118-5	1	18	26	1	2	1	1	1	3	3	1	1	0	0	2	3	3	1	1	0	1	1	1	1	2
520-02059-3	0	10	18	1	2	1	1	1	2	1	1	1	0	1	3	2	2	1	2	0	9	1	1	0
517-02212-0	1	9	74	5	2	2	1	3	1	1	0	0	0	1	1	1	1	1	3	0	1	1	1	0	2
511-02100-0	0	6	80	5	2	1	1	2	1	2	1	0	1	1	3	2	1	2	2	0	9	1	1	0
528-02088-3	0	14	20	1	2	2	1	1	2	1	1	0	0	1	2	3	1	1	3	0	1	1	1	0	2
515-02249-8	0	8	42	4	1	1	1	1	1	1	0	0	1	0	1	1	1	2	1	0	9	1	1	1
519-02176-1	0	10	39	3	1	1	1	2	2	1	1	0	0	0	1	2	1	1	1	1	2	1	0	0	1
503-02021-3	0	2	63	5	2	1	1	2	1	2	1	1	1	0	3	3	3	3	1	0	1	4	1	0	2
520-02082-9	0	10	41	4	1	1	1	1	2	2	1	1	1	1	4	3	3	3	3	1	2	1	1	0	1
502-02124-6	1	1	41	4	1	1	1	1	2	2	0	1	1	0	2	1	2	3	1	0	9	4	0	0
533-02109-3	0	17	54	5	2	1	1	3	1	1	0	0	1	0	1	1	1	2	1	0	9	4	0	0
520-02042-5	0	10	98	5	2	1	1	2	1	1	1	1	1	0	3	3	3	3	1	0	1	1	1	0	2
527-02040-0	0	14	57	5	2	1	1	3	1	3	1	0	1	0	2	2	1	3	1	0	3	3	1	1	1
519-02000-7	0	10	57	5	1	1	1	2	1	1	1	0	0	0	1	2	1	1	1	1	1	1	1	1	2
511-02144-8	0	6	50	5	1	1	1	2	2	2	1	1	0	0	2	2	2	1	1	0	1	1	1	1	2
538-02016-5	0	19	31	2	2	1	1	1	3	1	0	0	1	1	2	1	1	3	3	0	3	3	1	1	1
520-02076-2	0	10	46	4	2	1	1	3	2	2	1	0	1	0	2	3	1	2	1	0	9	4	0	0
527-02105-2	0	14	29	1	1	1	1	1	2	1	1	1	1	0	3	2	2	2	1	0	3	2	0	0	1
535-02210-8	1	18	43	4	1	1	1	1	2	1	1	1	1	0	3	3	3	3	1	0	9	1	1	1
515-02119-4	0	8	40	4	2	1	1	1	3	1	1	1	0	1	3	2	2	1	2	0	3	1	1	0	1
533-02042-9	0	17	52	5	2	1	1	2	1	1	1	1	1	0	3	3	3	3	1	0	1	1	1	1	2
534-02127-4	0	17	59	5	1	1	1	2	1	1	0	1	0	0	1	1	3	1	1	0	9	4	0	0
517-02159-0	1	9	50	5	2	1	1	3	1	1	1	1	1	0	3	2	2	3	1	0	2	3	0	0	1
536-02184-9	1	18	37	3	2	1	1	1	3	1	1	0	1	0	2	2	1	3	1	0	3	1	1	1	1
524-02063-2	0	12	22	1	2	1	1	1	1	1	1	1	1	0	3	2	2	2	1	0	2	3	0	0	1
511-02090-8	0	6	62	5	2	1	1	2	1	1	0	0	1	0	1	1	1	3	1	0	2	1	1	0	1
514-02117-1	1	7	21	1	2	1	1	1	4	1	0	0	1	0	1	1	1	3	1	0	9	4	0	0
513-02054-0	1	7	20	1	2	1	1	1	3	1	1	1	1	0	3	3	3	3	1	0	1	1	1	1	2
520-02025-6	0	10	79	5	1	1	1	3	1	1	1	0	0	0	1	3	1	1	1	1	1	4	1	1	2
532-02097-8	0	16	54	5	2	1	1	2	1	1	1	0	1	0	2	2	1	2	1	0	9	1	1	1
526-02178-1	1	13	30	2	2	1	1	2	2	4	0	0	0	1	1	1	1	1	3	0	9	1	1	0
533-02184-6	0	17	20	1	1	1	1	1	3	1	1	0	0	0	1	2	1	1	1	0	9	1	1	0
530-02259-6	1	15	29	1	2	1	1	2	2	1	0	0	1	0	1	1	1	3	1	0	3	1	1	1	1
505-02159-7	0	3	46	4	2	1	1	2	1	1	1	0	0	0	1	2	1	1	1	1	2	3	0	0	1
517-02296-2	1	9	26	1	2	1	1	1	2	3	0	0	1	0	1	1	1	3	1	0	3	3	0	0	1
516-02246-6	0	8	25	1	2	1	1	1	2	4	1	0	0	0	1	2	1	1	1	0	3	3	1	0	1
536-02094-9	1	18	39	3	1	1	1	1	2	1	1	1	1	0	3	3	3	3	1	0	1	1	1	1	2
504-02100-2	0	2	72	5	2	1	1	3	1	2	0	1	1	0	2	1	3	3	1	0	9	4	0	0
537-02139-0	0	19	26	1	1	1	1	1	2	1	1	1	1	0	3	2	3	3	1	0	9	1	1	0
538-02047-9	0	19	59	5	2	1	1	1	1	1	1	1	1	1	4	3	3	3	3	0	3	3	0	0	1
507-02012-7	1	4	40	4	2	1	1	1	2	2	1	0	0	0	1	2	1	1	1	0	1	1	1	1	2
518-02010-7	1	9	47	4	1	1	1	2	2	1	0	0	1	0	1	1	1	2	1	0	2	3	0	0	1
524-02037-3	0	12	33	2	2	1	1	1	2	1	0	1	1	1	3	1	2	2	2	1	2	3	0	0	1
516-02231-0	0	8	37	3	2	1	2	2	3	3	0	0	0	1	1	1	1	1	2	0	1	1	1	0	2
507-02001-5-B	1	4	18	1	2	1	1	1	2	1	1	0	0	0	1	2	1	1	1	0	9	1	0	0
503-02067-3	0	2	53	5	1	1	1	2	1	1	1	0	0	0	1	2	1	1	1	0	2	3	1	0	1
511-02203-4	0	6	28	1	1	1	1	2	2	2	1	0	0	1	2	2	1	1	2	0	1	1	1	1	2
531-02008-9	0	16	36	3	2	1	1	2	3	1	0	0	1	0	1	1	1	3	1	0	2	3	1	0	1
519-02135-6	0	10	43	4	2	1	1	3	3	1	1	0	0	1	2	2	1	1	2	0	9	2	0	0
508-02140-0	1	4	60	5	1	1	1	2	1	2	1	0	0	1	2	2	1	1	2	0	9	1	1	1
529-02004-2	1	15	67	5	1	2	1	3	1	4	1	1	0	0	2	3	2	1	1	0	2	1	0	0	1
513-02070-8	1	7	25	1	2	1	1	2	2	1	1	0	0	0	1	2	1	1	1	0	1	5	0	1	2
502-02079-5	1	1	18	1	2	1	1	1	2	1	1	0	1	0	2	2	1	3	1	0	3	1	1	0	1
519-02168-2	0	10	56	5	2	1	1	2	1	1	1	0	1	1	3	2	1	2	3	0	9	4	1	0
511-02240-5	0	6	75	5	2	1	1	3	1	1	1	0	0	1	2	2	1	1	2	0	9	1	1	1
519-02021-0	0	10	52	5	1	1	1	1	1	1	1	0	0	0	1	2	1	1	1	0	1	1	1	0	2
505-02121-6	0	3	53	5	2	1	1	1	1	1	1	0	0	0	1	2	1	1	1	0	9	4	1	1
510-02055-8	1	5	30	2	2	1	1	1	2	1	1	1	0	1	3	2	2	1	2	0	1	1	1	1	2
536-02261-5	1	18	23	1	1	1	1	1	2	1	0	0	1	0	1	1	1	3	1	0	9	1	1	0
524-02051-9	0	12	63	5	2	1	1	2	1	1	1	0	0	1	2	2	1	1	2	0	1	4	0	0	2
512-02022-4	0	6	48	4	1	1	1	2	2	1	1	1	1	1	4	3	3	3	3	0	1	1	1	1	2
525-02066-6	1	13	25	1	1	2	1	1	2	1	1	0	1	0	2	3	1	3	1	0	1	1	1	1	2
526-02006-1	1	13	27	1	2	1	1	1	3	1	1	1	1	0	3	3	2	3	1	0	3	3	1	0	1
531-02119-2	0	16	49	4	1	1	1	2	1	1	1	0	1	0	2	2	1	2	1	0	2	3	1	0	1
519-02149-1	0	10	52	5	1	1	1	2	1	1	1	0	1	0	2	2	1	3	1	0	2	3	1	0	1
529-02222-4	1	15	51	5	2	1	1	1	1	3	1	0	0	0	1	2	1	1	1	0	1	4	1	0	2
519-02147-9	0	10	35	3	2	1	1	2	2	1	1	0	1	0	2	2	1	3	1	0	1	1	1	0	2
516-02236-5	0	8	27	1	2	1	2	2	1	3	1	0	0	1	2	2	1	1	3	1	1	1	1	0	2
537-02112-1	0	19	58	5	2	1	1	2	1	1	1	0	0	0	1	3	1	1	1	1	2	3	1	0	1
519-02144-6	0	10	63	5	2	1	1	3	1	1	0	0	1	0	1	1	1	3	1	0	1	1	1	0	2
501-02064-8	1	1	25	1	2	1	1	1	2	2	0	1	0	0	1	1	3	1	1	0	2	3	0	0	1
508-02147-7	1	4	74	5	2	1	1	1	1	2	1	0	0	1	2	2	1	1	2	0	9	1	1	1
502-02086-3	1	1	55	5	2	1	1	3	1	2	0	1	1	1	3	1	3	3	2	0	9	4	1	0
518-02007-3	1	9	81	5	1	1	1	3	2	1	1	0	0	0	1	2	1	1	1	0	9	4	1	0
527-02199-5	0	14	30	2	1	2	1	2	2	3	1	1	1	0	3	2	2	3	1	0	1	1	0	1	2
514-02044-0	1	7	22	1	2	1	1	1	1	1	1	0	0	1	2	2	1	1	2	0	9	1	1	0
527-02038-7	0	14	33	2	2	1	1	2	2	3	1	1	0	1	3	2	2	1	2	0	9	4	1	0
529-02157-1	1	15	30	2	2	1	1	2	2	3	0	1	1	0	2	1	2	2	1	0	3	2	0	0	1
517-02285-0	1	9	54	5	2	1	1	1	1	1	0	0	1	0	1	1	1	3	1	0	3	2	0	1	1
502-02048-1	1	1	59	5	2	1	1	3	1	2	1	0	0	0	1	2	1	1	1	1	2	3	1	0	1
518-02052-3	1	9	34	2	2	1	1	2	2	1	1	1	0	0	2	2	2	1	1	0	2	3	0	0	1
515-02266-7	0	8	29	1	2	1	1	1	2	1	1	0	0	0	1	2	1	1	1	0	9	1	1	0
512-02075-2	0	6	22	1	1	1	1	1	2	2	1	0	0	0	1	3	1	1	1	0	1	4	0	0	2
537-02065-8	0	19	31	2	2	1	1	1	3	1	1	0	1	0	2	3	1	3	1	0	3	2	1	1	1
538-02066-0	0	19	35	3	2	1	1	1	3	4	1	1	0	0	2	3	3	1	1	0	9	3	0	0
525-02158-8	1	13	21	1	2	2	1	1	1	3	1	0	1	0	2	3	1	3	1	0	3	1	1	1	1
527-02148-9	0	14	43	4	2	1	1	3	1	1	1	1	1	0	3	3	2	3	1	0	3	1	1	0	1
535-02220-9	1	18	37	3	1	1	1	1	4	1	0	1	1	1	3	1	3	3	2	1	9	1	1	0
504-02121-5	0	2	61	5	1	1	1	2	2	2	1	1	1	0	3	3	3	3	1	1	1	4	0	0	2
538-02013-2	0	19	37	3	2	2	1	1	1	3	1	0	1	1	3	2	1	3	2	0	2	3	1	1	1
535-02025-2	1	18	25	1	2	1	1	1	3	1	1	0	1	0	2	2	1	2	1	0	3	1	1	1	1
515-02189-1	0	8	22	1	1	1	1	1	2	1	1	1	1	0	3	2	2	2	1	0	1	1	1	0	2
537-02062-5	0	19	63	5	2	1	1	1	1	1	1	1	0	0	2	3	3	1	1	0	2	3	1	1	1
521-02234-9	1	11	56	5	1	1	1	2	1	2	1	0	0	0	1	2	1	1	1	0	3	4	1	0	1
503-02069-5	0	2	31	2	2	1	1	1	3	2	1	0	0	0	1	2	1	1	1	0	2	3	1	0	1
509-02037-6	1	5	53	5	1	1	1	2	1	2	1	1	1	1	4	3	3	3	3	1	2	3	1	1	1
511-02129-1	0	6	83	5	2	1	1	3	2	2	1	1	0	0	2	3	3	1	1	1	1	1	1	1	2
534-02013-8	0	17	59	5	1	1	1	2	2	1	1	0	0	0	1	3	1	1	1	1	1	4	1	0	2
509-02027-5	1	5	54	5	1	1	1	3	1	2	0	1	0	0	1	1	2	1	1	0	2	3	0	0	1
533-02009-2	0	17	31	2	2	1	1	2	3	1	1	0	0	0	1	2	1	1	1	0	2	3	0	0	1
504-02064-1	0	2	34	2	2	1	1	2	3	2	1	0	1	1	3	2	1	2	2	0	1	1	1	0	2
509-02082-6	1	5	20	1	2	1	1	1	3	1	0	1	0	0	1	1	2	1	1	0	3	3	1	1	1
504-02058-4	0	2	47	4	2	1	1	2	1	1	1	0	0	1	2	3	1	1	2	0	9	1	1	0
523-02188-9	0	12	49	4	2	1	1	1	2	1	1	1	0	0	2	2	2	1	1	0	2	3	1	0	1
521-02218-1	1	11	32	2	2	1	1	1	2	1	0	1	0	0	1	1	3	1	1	0	3	5	0	0	1
518-02082-6	1	9	46	4	1	1	1	3	1	1	1	1	1	0	3	3	3	3	1	0	2	3	0	0	1
511-02062-7	0	6	49	4	1	1	1	2	1	2	0	0	1	0	1	1	1	2	1	0	9	1	1	0
537-02032-2	0	19	48	4	2	1	1	1	2	1	1	1	1	1	4	2	2	3	2	0	3	3	1	1	1
507-02161-2	1	4	22	1	1	1	1	1	3	2	1	0	0	0	1	2	1	1	1	0	1	1	0	0	2
536-02045-5	1	18	29	1	2	1	1	1	3	1	0	0	1	0	1	1	1	3	1	0	9	5	1	1
509-02114-2	1	5	24	1	2	1	1	2	2	1	1	0	1	0	2	2	1	2	1	0	1	5	0	0	2
518-02068-0	1	9	61	5	2	1	1	3	2	1	1	0	0	0	1	2	1	1	1	0	9	4	0	0
519-02058-0	0	10	41	4	2	1	1	2	3	1	0	1	1	1	3	1	2	2	2	0	2	3	1	0	1
525-02032-9	1	13	34	2	2	1	1	2	2	1	0	1	0	0	1	1	3	1	1	0	2	3	0	0	1
531-02041-6	0	16	67	5	2	1	1	3	2	1	1	0	0	0	1	3	1	1	1	0	1	1	1	0	2
527-02059-0	0	14	39	3	1	1	1	2	1	1	1	0	1	0	2	3	1	3	1	1	9	2	0	0
520-02028-9	0	10	43	4	2	1	1	3	2	1	1	0	0	0	1	3	1	1	1	0	2	3	1	0	1
515-02223-0	0	8	30	2	2	1	1	2	2	1	1	0	0	0	1	2	1	1	1	0	1	1	1	0	2
516-02254-5	0	8	68	5	2	1	2	1	1	1	1	0	0	1	2	2	1	1	2	0	1	1	1	0	2
519-02101-9	0	10	21	1	2	1	1	1	1	1	1	0	1	0	2	2	1	2	1	1	2	3	1	0	1
523-02168-7	0	12	37	3	2	1	1	1	1	1	0	0	1	0	1	1	1	2	1	0	2	3	0	0	1
523-02152-0	0	12	42	4	2	1	1	2	1	1	0	1	0	0	1	1	2	1	1	0	2	3	0	0	1
529-02216-7	1	15	45	4	2	1	1	2	1	1	0	0	1	0	1	1	1	3	1	0	3	3	1	1	1
519-02032-2	0	10	40	4	2	1	1	2	2	1	1	0	0	1	2	2	1	1	2	0	1	1	1	1	2
537-02019-7	0	19	34	2	2	1	1	1	1	1	1	1	1	1	4	2	2	2	2	0	2	1	0	0	1
523-02029-3	0	12	52	5	1	1	1	1	1	1	1	0	1	0	2	2	1	3	1	0	2	3	1	0	1
521-02239-4	1	11	54	5	2	1	1	1	1	1	1	0	0	0	1	2	1	1	1	0	9	1	0	0
529-02292-1	1	15	50	5	2	1	1	2	2	1	1	0	0	0	1	2	1	1	1	0	1	1	1	1	2
514-02191-3	1	7	63	5	2	1	1	3	1	2	0	0	1	0	1	1	1	2	1	0	2	3	0	0	1
509-02022-0	1	5	48	4	2	1	1	1	1	1	1	0	0	0	1	3	1	1	1	0	1	1	0	0	2
531-02015-7	0	16	34	2	2	1	1	2	1	1	0	0	0	1	1	1	1	1	2	0	9	3	1	0
523-02131-7	0	12	44	4	2	1	1	2	2	1	1	0	1	0	2	2	1	3	1	0	2	3	0	0	1
511-02049-2	0	6	41	4	2	1	1	3	1	2	1	0	0	0	1	3	1	1	1	0	9	4	0	0
537-02120-0	0	19	63	5	2	1	1	3	1	1	1	1	0	0	2	2	2	1	1	0	9	4	1	0
516-02215-2	0	8	35	3	1	1	1	2	1	1	1	1	0	1	3	2	3	1	3	1	3	1	1	0	1
523-02056-3	0	12	56	5	2	1	1	3	1	1	1	0	0	1	2	2	1	1	3	0	1	4	1	0	2
519-02060-3	0	10	55	5	2	1	1	1	1	1	1	1	1	1	4	3	3	3	3	0	2	3	0	0	1
507-02071-2	1	4	33	2	2	1	1	1	2	2	0	0	0	1	1	1	1	1	2	0	1	2	1	1	2
519-02010-8	0	10	33	2	2	1	1	2	2	1	1	0	1	0	2	3	1	3	1	0	3	2	0	0	1
502-02072-8	1	1	54	5	2	1	1	1	2	2	1	0	1	0	2	2	1	3	1	0	2	3	1	0	1
518-02179-3	1	9	42	4	2	1	1	2	2	1	1	1	0	0	2	2	2	1	1	0	3	4	0	1	1
536-02125-4	1	18	34	2	1	1	1	1	1	1	1	1	0	1	3	2	2	1	2	0	3	1	1	1	1
532-02011-4	0	16	28	1	2	1	1	1	2	1	0	0	0	1	1	1	1	1	2	0	2	3	0	0	1
527-02035-4	0	14	26	1	1	1	1	2	2	4	1	1	1	0	3	2	2	3	1	0	2	3	1	0	1
518-02270-5	1	9	33	2	2	1	1	2	1	1	1	0	0	0	1	2	1	1	1	1	9	4	0	0
518-02262-6	1	9	35	3	1	1	1	2	3	1	1	1	0	0	2	2	3	1	1	0	2	3	0	0	1
524-02157-6	0	12	57	5	2	1	1	1	1	1	1	0	0	0	1	2	1	1	1	0	9	4	0	0
519-02133-4	0	10	57	5	2	1	1	3	1	1	1	0	0	0	1	2	1	1	1	0	3	1	1	0	1
536-02136-6	1	18	68	5	2	1	2	2	2	1	1	1	1	0	3	3	3	3	1	0	9	1	1	1
519-02095-1	0	10	41	4	2	1	1	2	2	1	0	0	1	1	2	1	1	3	3	0	2	3	1	0	1
535-02279-3	1	18	44	4	2	1	1	1	1	4	0	1	0	0	1	1	3	1	1	0	9	1	1	0
525-02266-8	1	13	22	1	1	1	1	1	2	1	1	1	1	1	4	2	3	3	2	0	1	1	1	1	2
516-02206-2	0	8	51	5	2	1	2	1	1	3	1	1	0	0	2	2	2	1	1	0	9	1	1	0
526-02174-7	1	13	34	2	2	1	1	1	2	1	1	0	1	1	3	3	1	3	3	0	3	1	1	0	1
530-02210-3	1	15	58	5	2	1	2	3	2	1	1	0	0	0	1	2	1	1	1	0	9	4	1	1
525-02138-6	1	13	73	5	2	1	1	3	1	1	1	0	0	0	1	2	1	1	1	0	9	4	1	0
538-02004-2	0	19	62	5	1	1	1	2	1	1	1	1	0	1	3	3	3	1	3	0	3	1	1	1	1
524-02052-0	0	12	31	2	1	1	1	1	3	1	1	0	0	1	2	2	1	1	2	0	1	3	0	0	2
509-02065-7	1	5	18	1	2	1	1	1	2	2	1	0	0	1	2	2	1	1	2	0	1	5	1	1	2
510-02095-2	1	5	47	4	1	1	1	2	1	2	0	1	0	0	1	1	3	1	1	0	9	4	0	0
526-02305-3	1	13	54	5	1	2	1	2	1	1	0	0	1	0	1	1	1	3	1	0	2	3	1	0	1
523-02144-1	0	12	54	5	2	1	1	1	2	1	0	0	1	0	1	1	1	3	1	0	2	3	1	0	1
516-02166-7	0	8	27	1	1	1	2	1	1	1	1	1	1	0	3	3	3	3	1	1	1	1	0	0	2
536-02142-3	1	18	38	3	2	2	1	2	2	4	0	1	0	0	1	1	2	1	1	0	2	3	1	0	1
511-02145-9	0	6	60	5	2	1	1	2	1	2	1	0	0	0	1	2	1	1	1	0	9	4	1	0
518-02218-7	1	9	44	4	2	1	1	1	1	1	0	1	0	0	1	1	3	1	1	0	2	3	0	0	1
506-02094-6	0	3	22	1	2	1	1	1	4	1	1	0	0	0	1	2	1	1	1	0	1	1	1	0	2
536-02154-6	1	18	30	2	2	1	1	1	3	1	0	1	0	0	1	1	3	1	1	0	9	1	1	0
515-02217-3	0	8	19	1	1	1	1	1	2	1	1	0	1	0	2	2	1	3	1	0	3	1	1	0	1
511-02174-1	0	6	41	4	2	1	1	3	1	2	0	1	0	0	1	1	3	1	1	0	1	4	1	0	2
530-02273-2	1	15	23	1	1	1	2	1	2	1	0	1	0	0	1	1	3	1	1	0	1	2	1	1	2
520-02019-9	0	10	36	3	2	1	1	1	2	1	1	0	0	1	2	2	1	1	2	1	2	1	0	0	1
531-02039-3	0	16	53	5	2	1	1	1	1	1	1	0	0	1	2	2	1	1	3	0	1	4	1	0	2
537-02138-9	0	19	47	4	2	1	1	1	1	1	1	1	1	0	3	2	3	3	1	0	9	3	1	0
506-02162-2	0	3	42	4	2	1	1	1	1	1	1	0	0	0	1	2	1	1	1	0	3	3	1	0	1
516-02030-7	0	8	48	4	2	1	1	1	1	1	1	0	0	0	1	2	1	1	1	0	9	1	0	0
534-02060-0	0	17	26	1	2	2	1	2	1	3	0	0	1	0	1	1	1	3	1	0	2	3	0	0	1
525-02318-6	1	13	48	4	2	1	1	2	1	1	1	0	0	0	1	2	1	1	1	0	9	1	1	1
505-02009-1	0	3	30	2	2	1	1	1	3	1	1	0	0	0	1	2	1	1	1	0	1	1	1	0	2
528-02016-4	0	14	37	3	2	1	1	2	2	1	1	0	0	1	2	3	1	1	3	0	3	2	0	0	1
537-02023-2	0	19	33	2	2	1	1	1	1	1	1	1	1	1	4	3	2	3	3	0	3	3	1	0	1
526-02172-5	1	13	21	1	1	1	1	1	2	1	1	0	0	1	2	2	1	1	2	0	1	1	1	1	2
518-02170-4	1	9	52	5	1	1	1	2	2	1	0	1	1	0	2	1	3	3	1	0	3	3	0	0	1
501-02085-1	1	1	51	5	1	1	1	2	1	2	1	0	1	1	3	2	1	3	2	0	2	3	0	0	1
506-02046-3	0	3	41	4	2	1	1	1	4	1	1	0	0	0	1	2	1	1	1	1	2	3	1	1	1
504-02000-1	0	2	40	4	1	1	1	1	3	2	0	0	0	1	1	1	1	1	2	1	2	3	1	0	1
507-02033-0	1	4	22	1	2	1	1	2	2	1	0	0	1	0	1	1	1	3	1	0	3	2	1	0	1
518-02126-5	1	9	25	1	2	1	1	1	2	4	0	0	1	0	1	1	1	3	1	0	1	5	0	0	2
520-02051-5	0	10	45	4	2	1	1	1	1	2	1	1	1	0	3	2	2	3	1	1	2	3	1	0	1
513-02092-2	1	7	21	1	2	1	1	2	3	1	1	0	0	1	2	2	1	1	2	0	1	1	1	1	2
516-02058-7	0	8	69	5	1	1	2	2	1	1	1	0	0	1	2	2	1	1	2	0	9	4	1	0
520-02056-0	0	10	70	5	1	1	1	3	1	1	1	0	0	0	1	2	1	1	1	0	9	4	0	0
505-02018-1	0	3	79	5	2	1	1	1	2	1	1	0	0	1	2	2	1	1	2	0	9	4	0	0
515-02207-2	0	8	43	4	2	1	1	1	2	1	1	1	1	1	4	2	3	3	3	0	1	1	1	0	2
520-02038-0	0	10	39	3	2	1	1	1	3	1	1	0	0	0	1	2	1	1	1	0	1	1	0	0	2
501-02185-2	1	1	22	1	2	1	1	1	2	1	1	1	0	1	3	2	2	1	2	0	1	1	1	0	2
527-02177-1	0	14	36	3	2	1	1	1	1	1	1	1	0	0	2	2	2	1	1	1	2	3	1	0	1
515-02177-8	0	8	37	3	1	1	1	2	3	1	0	1	1	0	2	1	3	3	1	0	3	1	1	1	1
513-02189-9	1	7	27	1	2	1	1	1	2	1	1	0	0	0	1	3	1	1	1	0	9	5	0	1
528-02065-8	0	14	54	5	2	1	1	2	1	3	1	1	1	0	3	3	2	2	1	1	3	4	1	1	1
522-02210-4	1	11	26	1	2	1	1	1	1	1	1	0	0	0	1	2	1	1	1	0	9	1	0	0
534-02142-1	0	17	58	5	1	1	1	2	2	1	0	1	0	0	1	1	2	1	1	0	1	4	0	0	2
512-02046-0	0	6	42	4	1	1	1	1	1	1	1	0	0	0	1	2	1	1	1	1	9	4	0	0
502-02117-8	1	1	60	5	2	1	1	2	1	2	1	0	0	1	2	2	1	1	2	0	1	4	1	0	2
538-02023-3	0	19	25	1	2	1	1	1	3	1	1	0	0	0	1	2	1	1	1	1	3	3	1	1	1
533-02289-2	0	17	43	4	2	1	1	2	2	3	0	1	1	0	2	1	3	3	1	0	9	4	0	0
521-02289-9	1	11	63	5	1	1	1	1	2	1	1	0	0	0	1	2	1	1	1	0	9	4	0	0
506-02075-5	0	3	22	1	2	1	2	2	3	1	0	0	0	1	1	1	1	1	2	0	1	5	0	0	2
530-02230-5	1	15	63	5	2	1	2	3	2	1	1	0	1	0	2	2	1	3	1	0	9	4	1	0
531-02072-0	0	16	41	4	2	1	1	2	2	1	0	0	1	0	1	1	1	3	1	0	2	3	1	0	1
533-02008-1	0	17	28	1	2	1	1	1	3	1	0	1	1	0	2	1	3	3	1	1	2	1	0	0	1
505-02074-3	0	3	55	5	1	1	1	1	1	1	1	1	1	0	3	3	3	2	1	0	1	1	1	1	2
521-02216-9	1	11	42	4	2	1	1	1	1	3	1	1	1	0	3	2	2	3	1	0	2	3	0	0	1
518-02076-9	1	9	50	5	1	1	1	1	1	1	1	0	0	0	1	2	1	1	1	0	2	1	1	0	1
534-02086-8	0	17	38	3	2	1	1	1	2	3	1	0	1	0	2	3	1	3	1	1	2	2	1	0	1
513-02089-8	1	7	72	5	2	1	1	3	1	2	1	0	0	0	1	2	1	1	1	0	1	4	0	0	2
523-02184-5	0	12	40	4	2	1	1	1	3	1	0	1	0	1	2	1	3	1	3	0	9	3	0	0
512-02083-1	0	6	42	4	2	1	1	2	2	2	1	0	1	1	3	2	1	2	2	0	3	3	0	0	1
518-02063-5	1	9	69	5	1	1	1	3	1	4	1	0	0	0	1	3	1	1	1	0	1	4	1	1	2
510-02029-9	1	5	63	5	2	1	1	2	1	2	1	1	0	0	2	2	3	1	1	0	1	4	1	0	2
504-02091-1	0	2	59	5	2	1	1	3	1	2	0	1	1	0	2	1	2	3	1	0	2	4	0	0	1
529-02178-4	1	15	21	1	1	1	1	1	3	3	1	0	0	0	1	3	1	1	1	0	9	1	0	0
506-02123-9	0	3	51	5	2	1	1	2	2	1	1	0	0	0	1	2	1	1	1	0	3	4	1	1	1
521-02315-9	1	11	39	3	2	1	1	1	2	1	0	1	0	0	1	1	3	1	1	0	3	3	0	0	1
509-02040-0	1	5	23	1	2	1	1	2	2	2	0	1	1	0	2	1	2	3	1	0	3	3	0	0	1
524-02023-8	0	12	40	4	1	1	1	1	1	1	1	0	0	0	1	2	1	1	1	0	9	4	0	0
510-02042-4	1	5	35	3	2	1	1	2	2	2	1	0	0	0	1	2	1	1	1	0	2	3	1	0	1
518-02046-6	1	9	24	1	2	1	1	1	2	1	1	0	0	0	1	2	1	1	1	0	3	1	1	0	1
531-02021-4	0	16	22	1	2	1	1	1	4	1	0	1	0	0	1	1	2	1	1	0	1	5	0	0	2
501-02029-9	1	1	38	3	1	1	1	2	2	2	1	1	1	0	3	3	3	3	1	0	2	3	0	0	1
533-02068-7	0	17	47	4	1	1	1	2	2	1	1	1	0	0	2	2	3	1	1	0	9	4	0	0
514-02002-4	1	7	47	4	2	1	1	2	1	1	1	0	0	0	1	2	1	1	1	0	3	2	1	0	1
518-02038-7	1	9	60	5	2	1	1	1	1	1	1	0	0	0	1	2	1	1	1	0	2	1	1	0	1
513-02116-9	1	7	36	3	1	1	1	1	2	1	1	1	1	0	3	2	3	3	1	0	9	1	1	1
517-02081-4	1	9	49	4	2	1	1	2	1	1	1	0	0	0	1	2	1	1	1	0	1	4	1	0	2
521-02307-0	1	11	53	5	2	1	1	1	3	1	0	1	0	0	1	1	3	1	1	0	1	4	0	0	2
529-02169-4	1	15	35	3	2	2	1	1	1	1	1	1	0	0	2	3	2	1	1	0	3	1	1	1	1
519-02048-9	0	10	35	3	2	1	1	3	3	1	1	0	0	0	1	2	1	1	1	0	2	3	1	0	1
535-02209-6	1	18	22	1	2	1	1	1	2	1	1	1	1	1	4	3	3	2	3	0	9	1	1	1
537-02055-7	0	19	70	5	2	1	1	3	1	1	1	1	0	1	3	2	2	1	2	0	9	4	0	0
522-02213-7	1	11	48	4	2	1	1	1	1	1	1	0	0	0	1	3	1	1	1	0	9	1	1	1
507-02002-6	1	4	31	2	1	1	1	1	2	1	1	1	0	0	2	3	2	1	1	0	2	3	1	0	1
505-02111-5	0	3	64	5	2	1	1	3	4	1	1	0	0	0	1	2	1	1	1	0	1	1	1	0	2
510-02088-4	1	5	80	5	2	1	1	1	3	1	1	0	0	0	1	2	1	1	1	0	9	4	1	0
502-02087-4	1	1	30	2	2	1	1	3	3	2	0	0	1	0	1	1	1	3	1	0	2	3	1	0	1
538-02031-2	0	19	33	2	1	1	1	1	2	1	1	1	1	1	4	3	3	3	3	0	3	2	0	0	1
528-02125-5	0	14	55	5	2	1	1	1	1	1	1	1	1	0	3	3	3	3	1	0	2	3	0	0	1
523-02000-2	0	12	46	4	1	1	1	1	1	1	1	0	0	0	1	2	1	1	1	1	2	3	1	0	1
536-02026-4	1	18	26	1	2	1	1	1	3	1	0	1	0	1	2	1	2	1	2	0	1	1	1	1	2
518-02002-8	1	9	33	2	2	1	1	2	4	1	1	0	0	0	1	2	1	1	1	0	1	5	0	0	2
528-02086-1	0	14	53	5	2	1	1	3	2	1	1	0	0	1	2	2	1	1	2	0	3	1	1	0	1
518-02224-4	1	9	36	3	2	1	1	3	1	3	1	0	1	0	2	3	1	3	1	0	9	4	0	0
526-02147-7	1	13	43	4	2	1	1	2	3	1	1	1	1	0	3	3	2	3	1	0	1	1	1	0	2
502-02045-8	1	1	29	1	1	1	1	1	3	1	1	0	0	0	1	2	1	1	1	0	1	1	0	0	2
518-02005-1	1	9	65	5	2	1	1	2	1	1	1	0	0	0	1	3	1	1	1	0	9	4	0	0
510-02059-2	1	5	52	5	2	1	1	2	2	2	1	0	0	0	1	2	1	1	1	1	2	3	1	0	1
520-02048-1	0	10	64	5	2	1	1	1	1	1	1	0	0	1	2	3	1	1	2	0	1	1	0	0	2
514-02154-2	1	7	44	4	2	1	1	1	1	1	0	1	0	0	1	1	3	1	1	0	2	3	0	0	1
529-02103-2	1	15	55	5	2	1	1	2	1	1	0	1	1	0	2	1	3	3	1	1	2	3	1	0	1
536-02292-9	1	18	37	3	2	1	1	2	2	1	0	1	1	1	3	1	3	3	3	0	9	3	0	0
535-02080-3	1	18	38	3	2	1	1	2	3	3	1	1	1	0	3	3	2	3	1	0	3	1	0	1	1
532-02054-1	0	16	36	3	2	1	1	1	2	3	0	0	1	0	1	1	1	3	1	1	2	3	0	0	1
513-02064-1	1	7	36	3	2	1	1	2	2	1	0	1	0	0	1	1	3	1	1	0	2	3	0	0	1
536-02201-9	1	18	59	5	1	1	1	2	1	1	1	0	0	0	1	3	1	1	1	0	9	1	1	1
512-02030-3	0	6	78	5	2	1	1	2	1	1	1	0	0	0	1	2	1	1	1	0	1	1	1	0	2
521-02313-7	1	11	28	1	2	1	1	1	1	1	1	0	1	1	3	2	1	2	2	0	9	4	0	0
503-02078-5	0	2	85	5	2	1	1	2	1	1	1	0	1	1	3	2	1	2	2	0	1	1	1	1	2
505-02136-2	0	3	21	1	2	1	1	1	3	1	1	0	0	0	1	2	1	1	1	0	1	1	1	0	2
532-02131-7	0	16	33	2	2	1	1	1	1	3	1	0	0	0	1	2	1	1	1	0	2	1	1	1	1
536-02238-9	1	18	58	5	2	1	1	1	1	1	1	0	0	0	1	2	1	1	1	1	9	1	1	0
532-02032-7	0	16	41	4	2	1	1	1	2	1	1	1	0	0	2	2	2	1	1	0	2	3	1	0	1
507-02159-9	1	4	39	3	2	1	1	2	2	2	0	1	1	0	2	1	2	2	1	0	1	1	0	0	2
529-02240-4	1	15	40	4	2	2	1	3	2	1	1	0	0	0	1	2	1	1	1	0	2	3	1	0	1
518-02229-9	1	9	21	1	2	1	1	1	2	1	1	1	0	0	2	3	3	1	1	0	9	1	1	1
520-02003-2	0	10	50	5	2	1	1	2	3	4	1	1	1	0	3	3	3	3	1	0	1	1	1	0	2
538-02054-7	0	19	66	5	2	1	1	3	2	1	1	0	1	1	3	2	1	3	3	0	9	4	0	0
527-02133-3	0	14	23	1	2	2	1	2	2	1	0	0	1	0	1	1	1	3	1	0	2	3	1	0	1
513-02040-5	1	7	29	1	2	1	1	1	2	1	1	0	0	0	1	2	1	1	1	0	2	4	0	0	1
514-02179-9	1	7	19	1	2	1	1	2	2	1	1	1	1	1	4	3	3	3	2	0	3	1	1	0	1
502-02016-6	1	1	18	1	2	1	1	1	1	2	0	0	1	0	1	1	1	3	1	0	2	5	0	1	1
528-02064-7	0	14	24	1	2	1	1	1	1	1	1	0	0	1	2	2	1	1	2	0	9	1	1	0
517-02248-9	1	9	21	1	1	1	1	1	2	1	1	1	1	0	3	3	3	3	1	1	9	1	1	1
504-02149-5	0	2	71	5	2	1	1	1	1	1	1	1	1	1	4	3	3	3	3	0	9	1	1	0
517-02232-2	1	9	49	4	2	1	1	3	1	1	0	0	0	1	1	1	1	1	3	1	2	4	0	0	1
536-02215-4	1	18	52	5	1	1	1	2	1	1	1	1	1	1	4	3	3	3	3	0	9	1	0	0
502-02084-1	1	1	25	1	1	1	1	1	2	1	1	1	1	1	4	2	2	3	2	0	1	4	1	0	2
524-02131-8	0	12	40	4	2	1	1	1	1	1	1	0	0	1	2	2	1	1	3	0	2	3	0	0	1
528-02159-2	0	14	45	4	2	1	1	2	1	1	1	1	0	1	3	2	3	1	2	0	9	1	1	0
524-02078-8	0	12	26	1	2	1	1	1	2	1	0	0	1	0	1	1	1	3	1	0	2	3	0	0	1
508-02121-9	1	4	45	4	2	1	1	1	2	2	1	0	0	1	2	2	1	1	2	0	9	1	1	0
528-02037-7	0	14	47	4	2	1	1	1	2	1	1	0	1	0	2	2	1	2	1	1	2	3	0	0	1
538-02011-0	0	19	49	4	2	1	1	1	1	1	1	0	0	1	2	2	1	1	2	0	1	1	1	1	2
532-02122-7	0	16	20	1	2	1	1	1	3	3	1	0	0	0	1	2	1	1	1	0	1	1	1	0	2
533-02240-9	0	17	62	5	1	1	1	2	1	1	1	1	0	0	2	2	2	1	1	1	1	1	1	1	2
534-02133-1	0	17	20	1	2	2	1	1	3	1	1	0	0	0	1	3	1	1	1	0	9	1	0	0
523-02170-0	0	12	47	4	1	1	1	1	2	1	0	1	1	0	2	1	2	3	1	0	2	3	0	0	1
517-02028-5	1	9	58	5	2	1	1	3	1	1	1	1	0	0	2	3	3	1	1	0	2	3	0	0	1
535-02192-7	1	18	46	4	2	1	1	1	1	3	1	1	1	0	3	2	3	3	1	0	9	1	1	1
513-02156-3	1	7	23	1	2	1	1	1	1	1	1	0	1	0	2	2	1	3	1	0	2	3	0	0	1
509-02006-2	1	5	61	5	2	1	1	2	1	2	1	1	0	0	2	3	3	1	1	0	1	1	1	0	2
513-02031-5	1	7	62	5	2	1	1	3	1	2	1	0	1	0	2	3	1	3	1	1	1	4	0	0	2
536-02229-9	1	18	29	1	2	1	1	1	3	3	1	1	1	0	3	2	2	2	1	0	3	1	1	1	1
502-02042-5	1	1	80	5	2	1	1	1	1	2	1	0	0	0	1	2	1	1	1	1	1	4	1	0	2
505-02098-9	0	3	32	2	2	1	1	2	2	1	0	0	0	1	1	1	1	1	2	0	2	3	0	0	1
530-02220-4	1	15	66	5	1	1	2	3	2	1	1	0	0	0	1	2	1	1	1	0	9	4	1	0
510-02074-9	1	5	28	1	1	1	1	1	1	1	1	0	0	0	1	2	1	1	1	0	3	2	0	1	1
536-02231-2	1	18	43	4	2	1	1	2	2	1	1	1	1	0	3	3	3	3	1	0	9	1	1	1
521-02231-6	1	11	68	5	1	1	1	2	3	1	1	0	0	0	1	2	1	1	1	0	9	1	0	0
518-02128-7	1	9	49	4	2	1	1	3	2	1	1	0	1	0	2	2	1	2	1	0	2	3	1	0	1
529-02211-2	1	15	53	5	2	1	1	3	3	1	0	1	0	0	1	1	3	1	1	0	1	4	0	0	2
528-02164-8	0	14	27	1	2	1	1	1	2	1	1	1	1	1	4	3	2	2	2	0	1	1	1	0	2
512-02104-5	0	6	56	5	2	1	1	3	1	2	1	1	0	1	3	2	2	1	2	0	9	4	1	1
505-02119-3	0	3	28	1	2	1	1	1	2	1	1	0	0	1	2	2	1	1	2	1	2	1	1	0	1
519-02112-1	0	10	35	3	2	1	1	2	2	1	0	1	0	1	2	1	3	1	3	0	2	1	1	0	1
509-02031-0	1	5	28	1	2	1	1	1	2	2	1	1	1	0	3	2	2	2	1	0	3	3	1	0	1
517-02134-3	1	9	39	3	2	1	1	1	2	1	1	1	0	0	2	2	2	1	1	0	2	3	0	0	1
536-02097-2	1	18	31	2	1	1	1	1	2	3	1	1	1	1	4	3	3	2	2	0	3	1	1	1	1
503-02158-4	0	2	57	5	2	1	1	3	1	2	0	1	1	0	2	1	2	2	1	0	1	4	0	0	2
501-02111-1	1	1	40	4	1	1	1	1	1	2	1	0	0	0	1	3	1	1	1	0	2	3	0	0	1
505-02128-3	0	3	46	4	2	1	1	1	2	1	0	0	0	1	1	1	1	1	2	0	9	1	1	0
510-02022-2	1	5	80	5	2	1	1	3	1	2	0	1	1	0	2	1	3	3	1	0	9	4	0	0
515-02106-0	0	8	72	5	2	1	1	2	1	1	1	0	0	0	1	2	1	1	1	0	9	4	0	0
531-02031-5	0	16	58	5	2	1	1	1	1	1	1	1	0	1	3	2	2	1	2	0	2	3	1	0	1
502-02017-7	1	1	36	3	2	1	1	2	1	2	0	0	0	1	1	1	1	1	2	0	1	5	1	0	2
502-02018-8	1	1	68	5	2	1	1	3	1	2	0	1	1	0	2	1	2	3	1	0	1	4	0	0	2
519-02106-4	0	10	45	4	2	1	1	2	2	1	1	0	0	0	1	2	1	1	1	1	1	1	1	0	2
516-02026-2	0	8	47	4	2	1	1	1	1	1	1	0	1	0	2	3	1	3	1	0	2	1	1	0	1
518-02096-1	1	9	43	4	2	1	1	3	2	1	1	0	1	0	2	2	1	3	1	0	2	3	0	0	1
526-02341-3	1	13	49	4	1	2	1	2	1	4	1	0	0	0	1	2	1	1	1	0	1	1	1	0	2
502-02003-2	1	1	62	5	2	1	1	2	1	2	1	1	0	1	3	3	3	1	2	1	1	4	0	1	2
502-02024-5	1	1	36	3	2	1	1	1	2	1	0	0	0	1	1	1	1	1	2	0	3	3	1	1	1
502-02026-7	1	1	54	5	2	1	1	1	1	2	1	1	0	0	2	2	2	1	1	0	9	1	1	0
529-02200-0	1	15	34	2	1	1	1	2	2	3	0	0	1	0	1	1	1	3	1	0	3	4	1	1	1
518-02117-5	1	9	74	5	2	1	1	3	2	1	1	0	1	0	2	2	1	3	1	0	9	4	0	0
518-02103-0	1	9	64	5	2	1	1	3	1	1	1	1	1	0	3	2	3	3	1	0	3	4	1	1	1
533-02271-3	0	17	45	4	2	1	1	1	3	1	1	0	1	0	2	2	1	2	1	0	3	1	1	1	1
514-02050-7	1	7	25	1	2	1	1	2	3	1	1	0	1	0	2	2	1	3	1	0	3	3	1	0	1
510-02092-9	1	5	39	3	2	1	1	1	2	2	1	0	0	0	1	2	1	1	1	0	2	2	1	1	1
502-02037-9	1	1	21	1	2	1	1	2	2	2	0	1	1	1	3	1	2	3	2	0	1	1	1	0	2
518-02019-6	1	9	62	5	1	1	1	3	1	1	1	0	0	0	1	2	1	1	1	1	2	3	1	0	1
528-02162-6	0	14	20	1	2	1	1	2	2	1	0	0	0	1	1	1	1	1	3	0	3	3	1	0	1
522-02189-9	1	11	25	1	2	1	1	1	3	1	0	1	1	0	2	1	3	3	1	0	1	4	1	0	2
509-02030-9	1	5	52	5	2	1	1	2	2	1	1	0	0	0	1	2	1	1	1	0	1	4	1	0	2
520-02068-3	0	10	48	4	1	1	1	2	1	1	1	1	1	1	4	2	2	2	2	0	3	1	1	1	1
504-02163-1	0	2	47	4	1	1	1	2	1	1	1	1	0	1	3	3	3	1	3	0	2	3	1	0	1
506-02072-2	0	3	55	5	2	1	2	1	2	1	1	1	0	0	2	3	3	1	1	0	1	4	0	0	2
537-02116-5	0	19	33	2	2	1	1	1	1	1	1	1	1	1	4	2	3	3	2	0	9	3	1	0
519-02098-4	0	10	42	4	2	1	1	2	2	1	1	0	0	0	1	2	1	1	1	1	2	3	1	0	1
508-02159-0	1	4	21	1	2	1	1	1	2	2	1	1	0	1	3	2	2	1	2	0	9	5	1	0
524-02090-2	0	12	45	4	1	1	1	1	3	1	0	0	1	0	1	1	1	3	1	1	2	3	0	0	1
502-02055-9	1	1	36	3	2	1	1	2	2	2	0	1	0	0	1	1	3	1	1	0	2	3	0	0	1
502-02056-0	1	1	54	5	2	1	1	2	2	2	1	0	0	0	1	2	1	1	1	0	1	1	1	0	2
518-02135-5	1	9	32	2	2	2	1	2	2	1	0	0	1	0	1	1	1	3	1	0	1	4	0	0	2
502-02058-2	1	1	45	4	2	1	1	3	1	2	1	1	1	0	3	2	2	2	1	0	3	1	1	1	1
511-02034-6	0	6	68	5	2	1	1	3	3	1	1	1	0	1	3	2	2	1	2	0	1	1	1	0	2
502-02061-6	1	1	61	5	2	1	1	2	1	2	1	1	0	1	3	3	2	1	3	0	1	4	1	1	2
509-02001-7	1	5	42	4	1	1	1	1	1	2	1	0	0	0	1	3	1	1	1	0	9	4	0	0
512-02110-2	0	6	57	5	2	1	1	2	1	2	1	1	0	1	3	3	3	1	3	1	1	1	1	1	2
529-02150-4	1	15	51	5	1	1	1	2	1	4	1	0	0	0	1	2	1	1	1	0	2	3	0	0	1
508-02138-7	1	4	43	4	2	1	1	1	1	2	0	1	0	0	1	1	3	1	1	0	9	1	1	1
538-02099-6	0	19	31	2	2	1	1	1	3	1	1	0	0	1	2	2	1	1	2	0	2	3	0	1	1
512-02118-0	0	6	43	4	1	1	1	1	3	2	0	1	0	0	1	1	3	1	1	1	2	3	1	0	1
521-02294-5	1	11	35	3	2	1	1	1	2	1	1	0	0	0	1	2	1	1	1	0	9	5	0	0
511-02057-1	0	6	46	4	2	1	1	3	2	2	1	0	0	0	1	2	1	1	1	0	1	1	1	0	2
528-02092-8	0	14	60	5	1	2	1	2	1	1	1	1	1	1	4	3	3	3	2	0	1	4	1	0	2
527-02116-4	0	14	31	2	2	1	1	1	2	1	1	0	0	0	1	2	1	1	1	1	1	1	1	0	2
517-02066-7	1	9	25	1	2	1	1	1	3	1	1	1	0	0	2	3	2	1	1	0	1	1	1	1	2
512-02263-1	0	6	89	5	2	1	1	3	2	2	1	0	0	1	2	2	1	1	2	0	9	4	1	1	3
514-02022-6	1	7	30	2	2	1	1	1	1	2	1	1	1	1	4	3	2	3	2	0	2	3	0	0	1
523-02130-6	0	12	29	1	2	1	1	2	3	1	0	1	0	1	2	1	2	1	2	0	2	3	0	0	1
517-02003-8	1	9	29	1	1	1	1	1	1	1	1	0	1	0	2	2	1	3	1	0	3	1	1	1	1
509-02128-7	1	5	52	5	2	1	1	3	2	2	1	0	0	0	1	2	1	1	1	0	1	1	0	0	2
501-02123-4	1	1	45	4	2	1	1	1	1	2	0	1	0	1	2	1	3	1	3	0	2	3	0	0	1
523-02186-7	0	12	30	2	2	1	1	1	2	4	1	0	0	0	1	2	1	1	1	0	2	3	0	0	1
510-02037-8	1	5	27	1	2	1	1	1	3	1	0	0	1	0	1	1	1	2	1	0	2	3	1	0	1
537-02041-2	0	19	23	1	1	1	1	1	4	1	1	1	1	0	3	3	2	2	1	0	1	2	0	0	2
527-02142-3	0	14	22	1	2	2	1	2	2	1	1	0	0	0	1	2	1	1	1	0	9	1	1	0
525-02038-5	1	13	25	1	1	1	1	1	2	1	0	1	1	1	3	1	3	3	3	0	1	1	0	0	2
502-02094-2	1	1	55	5	1	1	1	1	4	1	0	0	1	1	2	1	1	3	2	0	1	4	0	0	2
534-02012-7	0	17	48	4	1	1	1	1	3	1	1	0	1	0	2	3	1	3	1	0	2	1	1	0	1
534-02113-9	0	17	55	5	2	1	1	1	1	1	1	0	1	0	2	3	1	2	1	0	1	4	0	0	2
512-02265-3	0	6	51	5	2	1	1	1	1	2	1	0	0	1	2	2	1	1	2	0	9	4	1	0
502-02104-4	1	1	52	5	2	1	1	1	2	1	0	0	0	1	1	1	1	1	3	0	1	4	0	0	2
502-02109-9	1	1	61	5	1	1	1	2	1	2	1	0	1	1	3	2	1	3	2	1	2	3	1	0	1
528-02051-3	0	14	32	2	2	1	1	1	2	1	1	1	1	1	4	2	3	3	3	0	9	1	1	0
521-02298-9	1	11	42	4	2	1	1	1	1	1	1	0	0	0	1	2	1	1	1	0	9	4	0	0
502-02115-6	1	1	50	5	1	1	1	3	1	2	0	1	1	1	3	1	3	3	2	0	2	4	1	0	1
518-02107-4	1	9	49	4	1	1	1	2	2	3	0	1	1	1	3	1	3	3	3	0	9	4	0	0
502-02120-2	1	1	21	1	2	1	1	1	2	1	1	0	1	0	2	3	1	3	1	1	1	1	1	1	2
538-02086-2	0	19	44	4	2	1	1	1	3	1	1	0	0	1	2	2	1	1	2	0	2	3	1	1	1
531-02062-9	0	16	46	4	2	1	1	1	3	1	0	0	1	0	1	1	1	3	1	0	2	3	0	0	1
518-02228-8	1	9	29	1	1	1	1	1	3	1	1	0	0	0	1	2	1	1	1	1	2	3	1	1	1
523-02002-4	0	12	58	5	1	1	1	2	1	1	1	0	0	0	1	3	1	1	1	0	2	3	1	0	1
503-02144-9	0	2	69	5	1	1	1	2	1	1	1	1	1	1	4	2	3	3	3	0	1	1	1	0	2
536-02181-6	1	18	24	1	2	2	1	2	1	1	0	1	0	0	1	1	3	1	1	0	9	1	0	0
519-02154-7	0	10	40	4	2	1	1	2	1	1	1	0	0	0	1	2	1	1	1	0	2	3	1	0	1
516-02158-8	0	8	55	5	2	1	1	1	1	1	1	1	0	1	3	3	2	1	3	1	2	3	1	1	1
508-02156-7	1	4	25	1	1	1	1	1	3	2	1	0	1	0	2	2	1	2	1	0	2	1	1	1	1
538-02096-3	0	19	26	1	2	2	1	1	2	4	1	1	0	0	2	2	2	1	1	0	3	3	1	0	1
513-02142-8	1	7	29	1	2	1	1	1	2	1	0	1	0	1	2	1	3	1	2	0	3	5	0	1	1
506-02069-8	0	3	42	4	1	1	2	3	2	1	1	1	0	1	3	3	3	1	3	0	1	4	0	0	2
503-02004-4	0	2	41	4	2	1	1	1	2	1	0	0	0	1	1	1	1	1	2	0	2	3	0	0	1
520-02122-4	0	10	24	1	2	1	1	1	2	1	0	0	1	0	1	1	1	2	1	0	2	1	1	0	1
521-02242-8	1	11	79	5	2	1	1	1	1	1	1	0	0	0	1	3	1	1	1	0	9	1	0	0
528-02122-2	0	14	70	5	2	1	1	1	2	1	1	0	0	0	1	2	1	1	1	0	9	4	0	0
535-02012-8	1	18	53	5	1	1	1	2	1	1	1	0	0	0	1	2	1	1	1	1	1	1	1	1	2
531-02046-1	0	16	38	3	2	1	1	2	2	1	1	0	0	0	1	3	1	1	1	0	3	2	0	1	1
524-02084-5	0	12	30	2	1	1	1	1	1	1	0	1	0	0	1	1	2	1	1	0	9	3	0	0
514-02187-8	1	7	33	2	2	1	1	1	2	2	0	0	1	0	1	1	1	3	1	0	2	3	0	0	1
538-02081-7	0	19	29	1	2	1	1	1	1	1	0	0	1	0	1	1	1	2	1	0	2	3	1	0	1
503-02070-7	0	2	35	3	2	1	1	1	1	3	1	0	0	1	2	2	1	1	2	0	3	1	1	0	1
510-02064-8	1	5	49	4	2	1	1	2	2	2	1	0	0	0	1	2	1	1	1	0	2	3	0	0	1
503-02026-8	0	2	27	1	1	1	1	1	2	3	1	1	0	1	3	2	3	1	2	0	1	1	1	0	2
522-02208-1	1	11	37	3	2	1	2	1	2	1	1	1	1	0	3	2	2	2	1	0	9	1	1	0
535-02221-0	1	18	41	4	2	2	1	1	1	1	1	0	1	0	2	3	1	3	1	0	9	1	1	1
503-02034-7	0	2	48	4	1	1	1	1	3	2	1	1	1	0	3	3	2	2	1	0	2	3	1	0	1
526-02179-2	1	13	75	5	2	1	1	3	2	1	1	0	0	0	1	3	1	1	1	0	1	4	1	1	2
527-02214-3	0	14	46	4	1	1	1	2	2	4	1	0	0	1	2	2	1	1	2	0	9	1	1	0
528-02115-4	0	14	49	4	2	1	1	2	1	3	1	1	1	1	4	2	2	3	2	1	1	1	1	1	2
519-02152-5	0	10	52	5	1	1	1	3	2	1	1	0	0	1	2	2	1	1	2	0	2	1	0	0	1
525-02180-3	1	13	34	2	1	1	1	2	2	1	1	0	1	0	2	2	1	3	1	0	3	3	1	1	1
514-02003-5	1	7	30	2	2	1	1	2	2	1	1	0	1	0	2	2	1	3	1	0	2	3	1	0	1
511-02229-2	0	6	21	1	1	1	1	1	2	2	1	0	0	1	2	2	1	1	3	0	1	2	0	0	2
532-02069-7	0	16	74	5	1	1	1	2	1	3	1	0	0	0	1	2	1	1	1	0	9	4	1	0
511-02014-4	0	6	79	5	2	1	1	2	1	1	1	0	0	1	2	2	1	1	2	0	9	4	1	0
510-02030-1	1	5	56	5	1	1	1	3	1	2	1	0	0	0	1	2	1	1	1	0	9	3	1	0
509-02122-1	1	5	30	2	1	1	1	2	1	2	1	0	0	0	1	2	1	1	1	0	1	1	0	0	2
521-02228-2	1	11	44	4	2	1	1	1	3	1	0	1	0	0	1	1	3	1	1	0	9	4	0	0
536-02303-2	1	18	43	4	2	2	1	1	3	1	1	0	0	0	1	3	1	1	1	0	9	1	1	0
503-02063-9	0	2	30	2	2	1	1	1	3	1	1	1	1	1	4	3	3	3	2	0	2	1	1	1	1
503-02064-0	0	2	26	1	2	1	1	1	2	1	0	0	0	1	1	1	1	1	3	0	9	4	1	0
528-02025-4	0	14	66	5	1	1	1	2	1	3	1	0	0	1	2	2	1	1	2	0	2	1	0	1	1
537-02053-5	0	19	22	1	2	1	1	1	3	1	1	1	1	1	4	2	2	2	2	0	2	1	1	1	1
514-02046-2	1	7	22	1	2	1	1	1	2	1	1	0	1	1	3	2	1	2	2	0	9	1	1	0
503-02068-4	0	2	23	1	1	1	1	1	3	1	1	1	0	1	3	2	2	1	2	0	1	1	1	0	2
503-02061-7	0	2	19	1	2	1	1	1	2	1	1	0	1	0	2	3	1	3	1	0	3	3	0	0	1
535-02277-1	1	18	34	2	2	1	1	1	3	1	0	0	1	0	1	1	1	3	1	0	9	1	1	1
536-02004-0	1	18	34	2	1	1	1	1	3	3	1	1	1	1	4	3	2	2	2	1	3	1	1	1	1
503-02073-0	0	2	60	5	1	1	1	3	1	1	1	0	0	1	2	3	1	1	2	1	1	1	1	0	2
529-02146-9	1	15	64	5	2	1	1	2	2	1	0	1	0	0	1	1	3	1	1	0	9	4	1	0
538-02072-7	0	19	45	4	1	1	1	1	2	1	1	0	1	0	2	2	1	2	1	0	2	3	1	1	1
516-02238-7	0	8	56	5	2	1	1	1	1	1	1	0	0	1	2	3	1	1	3	1	2	1	1	0	1
525-02021-7	1	13	57	5	2	1	1	1	1	1	1	0	0	0	1	2	1	1	1	0	1	3	1	0	2
510-02076-1	1	5	31	2	1	1	1	1	3	2	1	0	1	1	3	2	1	2	2	0	1	4	1	1	2
533-02244-3	0	17	38	3	1	1	1	1	3	4	1	0	0	1	2	2	1	1	2	0	1	1	1	0	2
512-02063-9	0	6	22	1	2	1	1	1	2	1	1	0	0	1	2	2	1	1	2	0	1	1	1	0	2
523-02182-3	0	12	63	5	2	1	1	2	3	1	0	1	0	0	1	1	2	1	1	0	1	4	0	0	2
518-02149-0	1	9	67	5	2	1	1	3	1	1	1	0	0	0	1	3	1	1	1	0	9	4	0	0
525-02047-5	1	13	33	2	2	2	1	3	2	4	1	0	1	0	2	2	1	3	1	0	1	4	0	0	2
529-02176-2	1	15	33	2	2	1	1	2	3	1	1	0	0	0	1	3	1	1	1	0	1	2	1	1	2
516-02269-1	0	8	44	4	2	1	2	1	1	1	1	0	1	0	2	2	1	2	1	1	2	1	1	0	1
524-02148-6	0	12	42	4	1	1	1	2	2	1	1	0	1	0	2	2	1	3	1	0	2	3	1	0	1
531-02067-4	0	16	33	2	2	1	1	2	2	1	0	0	1	0	1	1	1	3	1	0	3	3	1	1	1
538-02136-8	0	19	37	3	2	1	1	2	3	1	1	0	0	0	1	3	1	1	1	0	3	1	1	0	1
532-02019-2	0	16	38	3	1	1	1	2	2	3	1	1	0	0	2	2	2	1	1	0	2	1	1	0	1
503-02143-8	0	2	30	2	2	1	1	1	2	1	1	0	1	0	2	3	1	3	1	0	2	1	1	0	1
538-02076-1	0	19	53	5	2	1	1	2	1	1	1	1	1	0	3	2	2	2	1	0	9	4	0	0
503-02146-1	0	2	47	4	2	1	1	2	1	1	1	1	0	1	3	2	3	1	3	0	9	1	1	0
534-02189-2	0	17	43	4	2	1	1	3	2	3	0	1	1	1	3	1	3	3	3	1	2	3	1	0	1
518-02027-5	1	9	48	4	1	1	1	2	1	1	0	1	1	0	2	1	3	3	1	0	2	3	1	0	1
524-02121-7	0	12	59	5	2	1	1	3	2	1	1	1	0	0	2	2	2	1	1	0	1	4	0	0	2
503-02156-2	0	2	44	4	1	1	1	2	2	1	0	0	1	0	1	1	1	3	1	1	9	3	0	0
517-02263-6	1	9	45	4	2	1	1	3	1	1	0	1	0	0	1	1	2	1	1	0	9	4	0	0
512-02031-4	0	6	56	5	2	1	1	3	2	2	1	0	0	0	1	2	1	1	1	1	1	1	1	1	2
529-02277-4	1	15	31	2	2	1	1	2	3	1	0	1	1	1	3	1	2	3	2	0	3	1	1	0	1
503-02162-9	0	2	26	1	2	1	1	1	4	2	0	1	0	1	2	1	2	1	2	0	1	1	1	0	2
501-02008-6	1	1	26	1	1	2	1	2	1	1	1	0	0	1	2	2	1	1	2	0	1	1	1	0	2
508-02004-9	1	4	44	4	1	1	1	1	1	2	1	0	0	1	2	2	1	1	2	0	9	1	1	1
538-02059-2	0	19	29	1	2	1	1	1	2	4	1	1	1	1	4	3	3	3	3	0	9	1	1	0
519-02165-9	0	10	60	5	2	1	1	2	1	1	0	0	1	0	1	1	1	3	1	0	2	3	1	0	1
528-02123-3	0	14	47	4	2	2	1	2	2	3	1	0	1	0	2	2	1	3	1	0	2	3	0	0	1
512-02105-6	0	6	54	5	1	1	1	2	1	2	1	1	0	0	2	2	2	1	1	1	1	1	1	0	2
505-02071-0	0	3	52	5	2	1	1	1	1	1	1	1	1	1	4	2	3	3	2	1	1	1	1	0	2
516-02237-6	0	8	29	1	2	1	1	1	2	1	1	1	1	0	3	2	3	3	1	1	2	1	1	0	1
535-02172-5	1	18	53	5	2	1	1	2	2	1	1	0	0	0	1	2	1	1	1	0	1	1	1	0	2
524-02113-8	0	12	26	1	2	1	1	1	3	1	1	0	0	1	2	2	1	1	2	0	9	4	0	0
535-02184-8	1	18	34	2	2	1	1	1	4	1	1	0	1	0	2	3	1	3	1	0	3	1	1	1	1
519-02169-3	0	10	51	5	2	1	1	2	1	1	1	1	1	1	4	2	2	3	3	0	2	3	0	0	1
513-02006-7	1	7	25	1	2	1	1	1	2	1	1	0	1	0	2	2	1	3	1	0	2	1	1	0	1
529-02273-0	1	15	42	4	2	2	1	2	2	1	1	1	1	0	3	2	2	2	1	0	3	2	0	0	1
520-02033-5	0	10	46	4	2	1	1	1	2	1	1	0	0	0	1	2	1	1	1	0	9	1	1	0
532-02010-3	0	16	19	1	2	1	1	1	3	1	0	0	1	0	1	1	1	2	1	0	3	3	1	1	1
535-02273-7	1	18	20	1	2	2	1	1	3	1	1	1	1	0	3	2	3	3	1	0	9	5	0	0
536-02346-9	1	18	30	2	1	1	1	1	2	1	1	1	1	0	3	2	3	3	1	0	1	4	0	0	2
518-02062-4	1	9	35	3	1	1	1	1	3	3	1	0	0	0	1	2	1	1	1	0	1	1	1	0	2
515-02201-6	0	8	67	5	2	1	1	1	1	1	1	0	0	0	1	2	1	1	1	0	9	4	1	0
504-02030-4	0	2	31	2	2	1	1	1	2	2	1	0	1	0	2	2	1	2	1	1	2	3	0	0	1
517-02017-3	1	9	19	1	2	1	1	1	3	1	1	0	0	0	1	2	1	1	1	0	3	5	1	1	1
517-02119-6	1	9	48	4	2	1	1	3	1	1	1	0	1	1	3	2	1	3	3	0	3	1	1	0	1
524-02056-4	0	12	73	5	2	1	1	2	2	1	1	0	0	1	2	3	1	1	2	0	1	4	1	0	2
510-02100-9	1	5	71	5	2	1	1	2	1	2	1	1	0	0	2	3	3	1	1	0	1	4	0	0	2
538-02125-6	0	19	35	3	1	1	1	2	4	1	1	0	0	0	1	2	1	1	1	0	1	2	1	1	2
537-02083-8	0	19	34	2	1	2	1	1	2	1	1	1	0	0	2	2	2	1	1	0	9	1	1	0
504-02042-7	0	2	72	5	2	1	1	3	1	2	0	1	1	0	2	1	2	2	1	1	9	1	1	0
502-02040-3	1	1	66	5	2	1	1	3	1	2	1	0	1	0	2	2	1	3	1	0	9	4	1	0
520-02116-7	0	10	71	5	2	1	1	1	1	1	1	1	1	1	4	2	2	3	3	0	9	4	0	0
520-02026-7	0	10	40	4	2	1	1	2	2	1	1	0	1	0	2	3	1	3	1	0	9	1	1	0
524-02093-5	0	12	54	5	2	1	1	1	1	1	1	1	1	0	3	2	3	2	1	1	2	3	1	0	1
505-02116-0	0	3	53	5	2	1	1	1	2	1	1	0	0	0	1	2	1	1	1	0	9	1	0	0
504-02048-3	0	2	44	4	2	1	1	3	2	2	1	0	1	1	3	2	1	2	2	0	9	1	1	0
535-02056-6	1	18	44	4	1	1	1	2	2	1	1	0	0	1	2	2	1	1	2	0	9	1	1	1
535-02027-4	1	18	48	4	1	1	1	2	1	1	1	0	1	1	3	3	1	3	2	0	9	1	1	1
504-02054-0	0	2	63	5	2	1	1	3	1	2	0	1	1	0	2	1	3	3	1	1	9	4	1	0
506-02149-7	0	3	38	3	2	1	1	1	3	1	1	0	0	0	1	2	1	1	1	0	2	3	1	1	1
535-02041-0	1	18	29	1	2	1	1	1	2	1	1	1	0	1	3	2	2	1	2	0	3	3	1	1	1
519-02075-9	0	10	40	4	2	1	1	3	2	1	1	1	0	0	2	2	2	1	1	0	2	3	1	0	1
535-02179-2	1	18	29	1	2	1	1	1	2	1	1	0	1	1	3	3	1	3	3	0	3	1	1	1	1
506-02086-7	0	3	47	4	2	1	1	1	1	1	1	1	1	0	3	3	3	3	1	1	2	3	1	0	1
505-02171-1	0	3	20	1	2	1	1	1	2	1	1	0	0	1	2	2	1	1	2	0	9	4	1	0
531-02014-6	0	16	26	1	2	1	1	1	3	1	0	0	1	0	1	1	1	3	1	0	3	3	1	0	1
513-02080-9	1	7	49	4	2	1	1	2	2	1	1	0	1	1	3	2	1	2	2	0	1	1	1	1	2
519-02068-1	0	10	44	4	2	1	1	1	1	1	0	0	1	1	2	1	1	3	3	1	2	3	1	0	1
502-02138-1	1	1	78	5	1	1	1	3	1	2	1	1	1	1	4	3	3	3	3	0	9	1	1	1
519-02139-0	0	10	50	5	2	1	1	2	1	1	1	1	0	1	3	2	3	1	3	0	1	1	1	0	2
504-02071-9	0	2	22	1	1	1	1	1	2	1	0	1	1	0	2	1	2	2	1	0	1	1	1	1	2
506-02128-4	0	3	37	3	2	1	1	1	3	1	0	0	0	1	1	1	1	1	2	0	3	1	1	0	1
533-02114-9	0	17	53	5	1	1	1	1	1	1	0	1	0	0	1	1	3	1	1	0	1	4	0	0	2
512-02252-9	0	6	48	4	2	1	1	2	2	2	1	0	1	1	3	3	1	2	3	0	1	4	1	0	2
508-02105-1	1	4	24	1	1	1	1	1	1	2	1	0	0	0	1	2	1	1	1	1	9	1	1	1
504-02080-9	0	2	35	3	2	1	1	1	1	2	1	0	0	1	2	2	1	1	3	1	2	3	1	0	1
521-02189-8	1	11	32	2	2	1	1	1	1	1	1	1	1	1	4	3	3	3	3	1	2	3	1	0	1
521-02244-0	1	11	51	5	2	1	1	2	1	1	0	1	0	0	1	1	3	1	1	0	1	4	0	0	2
528-02093-9	0	14	22	1	2	1	1	1	3	3	0	0	1	1	2	1	1	2	2	0	1	1	1	0	2
502-02081-8	1	1	55	5	2	1	1	3	1	2	1	1	0	0	2	2	3	1	1	0	9	4	1	0
504-02067-4	0	2	61	5	2	1	1	2	1	1	1	1	1	1	4	2	2	3	2	0	1	1	1	0	2
526-02181-5	1	13	29	1	2	2	1	1	3	1	0	1	0	0	1	1	2	1	1	0	2	3	0	0	1
512-02122-5	0	6	36	3	2	1	1	2	2	2	0	1	1	0	2	1	3	3	1	0	3	3	0	0	1
504-02092-2	0	2	43	4	2	1	1	3	1	2	1	1	1	1	4	2	2	3	2	0	9	1	1	0
527-02052-3	0	14	29	1	2	1	1	2	2	1	1	0	1	0	2	2	1	2	1	0	2	3	1	0	1
536-02124-3	1	18	50	5	1	1	1	2	4	1	1	1	1	0	3	3	3	3	1	0	3	1	1	1	1
524-02018-2	0	12	19	1	2	1	1	2	2	3	1	0	0	0	1	2	1	1	1	0	9	4	0	0
502-02047-0	1	1	18	1	1	1	1	1	2	1	0	0	1	0	1	1	1	2	1	0	9	1	1	0
503-02043-7	0	2	44	4	2	1	1	3	1	1	0	0	1	0	1	1	1	2	1	0	2	3	1	0	1
505-02127-2	0	3	76	5	2	1	1	3	2	1	1	0	0	1	2	2	1	1	2	0	9	4	1	0
503-02072-9	0	2	32	2	1	1	1	1	2	1	0	0	1	0	1	1	1	2	1	0	2	1	1	0	1
504-02104-6	0	2	30	2	2	1	1	1	2	2	1	0	0	1	2	2	1	1	2	1	1	1	1	0	2
504-02024-7	0	2	53	5	1	1	1	2	1	1	1	1	0	0	2	3	3	1	1	1	1	1	0	0	2
538-02045-7	0	19	72	5	2	1	1	2	1	1	1	0	1	0	2	2	1	3	1	0	9	4	0	1
521-02215-8	1	11	25	1	2	1	1	1	2	3	1	1	0	0	2	2	2	1	1	0	1	5	1	0	2
516-02141-0	0	8	38	3	2	1	2	2	3	1	1	1	0	0	2	2	2	1	1	0	1	1	1	1	2
504-02112-5	0	2	60	5	2	1	1	3	1	2	0	1	0	0	1	1	3	1	1	0	1	4	0	0	2
514-02131-7	1	7	27	1	1	1	1	1	1	1	1	1	1	0	3	3	3	3	1	0	9	2	1	1
527-02028-6	0	14	31	2	2	1	1	1	3	3	0	0	1	1	2	1	1	2	2	1	2	3	0	0	1
510-02033-4	1	5	66	5	1	1	1	2	2	1	1	1	0	0	2	2	2	1	1	0	1	4	1	0	2
504-02117-0	0	2	64	5	1	1	1	1	1	1	1	0	1	0	2	3	1	3	1	1	9	1	1	0
536-02188-3	1	18	25	1	2	2	1	1	2	1	1	0	1	0	2	3	1	3	1	0	9	1	1	1
504-02120-4	0	2	76	5	2	1	1	3	1	2	1	0	1	0	2	2	1	3	1	0	9	4	1	0
531-02048-3	0	16	28	1	2	1	1	1	2	1	1	1	1	0	3	3	3	2	1	1	2	1	1	1	1
523-02050-7	0	12	49	4	1	1	1	1	3	1	1	0	0	1	2	2	1	1	2	0	2	3	0	0	1
504-02123-7	0	2	35	3	2	1	1	3	2	2	0	0	1	0	1	1	1	3	1	0	2	4	1	0	1
504-02124-8	0	2	34	2	2	1	1	2	2	1	0	1	1	0	2	1	3	3	1	0	9	1	1	0
502-02000-9	1	1	72	5	2	1	1	3	1	2	1	0	0	1	2	3	1	1	2	0	9	4	1	0
501-02146-9	1	1	37	3	2	1	1	2	1	2	0	1	0	0	1	1	2	1	1	0	1	2	1	0	2
517-02070-2	1	9	50	5	2	1	1	3	1	1	1	1	1	1	4	3	3	3	3	0	9	4	1	0
506-02013-7	0	3	22	1	2	1	1	1	1	1	1	0	0	0	1	2	1	1	1	0	3	3	1	1	1
537-02114-3	0	19	46	4	2	1	1	3	2	1	1	0	0	0	1	3	1	1	1	0	2	3	1	0	1
527-02140-1	0	14	43	4	1	2	1	1	1	1	1	1	1	0	3	2	2	2	1	0	9	1	0	0
519-02050-2	0	10	40	4	2	1	1	3	3	1	1	0	1	0	2	2	1	3	1	1	3	3	0	0	1
520-02081-8	0	10	51	5	2	1	1	1	1	1	1	0	1	0	2	2	1	2	1	0	3	4	1	0	1
504-02139-4	0	2	54	5	2	1	1	1	1	1	0	0	1	0	1	1	1	3	1	0	9	1	1	0
511-02155-0	0	6	24	1	2	1	1	1	2	2	0	1	0	0	1	1	3	1	1	0	1	1	1	1	2
537-02128-8	0	19	25	1	1	1	1	1	2	1	1	1	1	1	4	3	3	3	3	1	9	1	1	0
504-02153-0	0	2	74	5	2	1	1	2	1	1	0	1	1	0	2	1	3	3	1	0	1	1	1	0	2
504-02047-2	0	2	19	1	2	1	1	1	2	2	1	0	0	0	1	2	1	1	1	0	1	5	1	0	2
504-02154-1	0	2	49	4	1	1	1	2	1	1	0	1	1	0	2	1	3	3	1	0	2	1	1	1	1
530-02177-5	1	15	30	2	2	1	1	1	2	3	0	0	1	0	1	1	1	2	1	0	2	3	1	0	1
532-02105-8	0	16	26	1	2	1	1	1	2	3	1	0	1	0	2	2	1	3	1	0	3	1	1	1	1
516-02067-7	0	8	34	2	2	1	2	1	1	1	1	0	0	1	2	3	1	1	3	0	2	1	1	0	1
504-02167-5	0	2	34	2	2	1	1	2	3	1	1	1	1	0	3	3	3	3	1	0	2	1	1	0	1
510-02121-2	1	5	64	5	2	1	1	3	2	2	0	0	1	0	1	1	1	3	1	0	2	3	0	0	1
533-02003-6	0	17	40	4	1	1	1	1	2	1	1	0	1	0	2	2	1	2	1	0	9	2	1	0	3
525-02320-9	1	13	50	5	1	1	1	3	1	1	1	1	1	0	3	3	3	3	1	0	3	2	1	1	1
534-02014-9	0	17	32	2	1	1	1	1	4	1	1	0	0	0	1	2	1	1	1	0	1	4	0	0	2
522-02298-0	1	11	49	4	2	1	1	2	3	1	1	0	0	0	1	3	1	1	1	0	1	4	0	0	2
529-02243-7	1	15	22	1	2	2	1	1	2	3	0	0	1	0	1	1	1	3	1	0	3	3	1	0	1
531-02095-5	0	16	44	4	2	1	1	1	2	3	1	1	1	0	3	2	3	3	1	0	3	2	1	1	1
525-02050-9	1	13	46	4	2	2	1	2	2	4	1	1	0	0	2	2	2	1	1	0	3	2	1	1	1
506-02099-1	0	3	21	1	2	1	1	1	4	1	1	0	0	1	2	2	1	1	2	0	9	1	1	0
517-02002-7	1	9	42	4	2	1	1	1	3	1	1	0	0	0	1	3	1	1	1	1	2	4	1	0	1
508-02173-6	1	4	20	1	2	1	1	1	3	2	0	1	0	0	1	1	2	1	1	0	1	1	1	0	2
505-02016-9	0	3	41	4	2	1	1	1	2	1	0	1	0	1	2	1	3	1	2	0	3	2	0	0	1
501-02031-2	1	1	44	4	1	1	1	2	2	2	1	1	0	1	3	2	3	1	3	0	2	3	0	0	1
525-02184-7	1	13	40	4	1	1	1	2	2	1	1	1	0	0	2	2	3	1	1	1	3	1	0	1	1
531-02089-8	0	16	41	4	1	1	1	1	2	1	0	0	1	0	1	1	1	3	1	0	2	3	1	0	1
509-02011-8	1	5	29	1	1	1	1	1	1	2	1	0	0	0	1	2	1	1	1	0	9	1	0	0
501-02025-5	1	1	53	5	1	1	1	1	2	1	1	0	1	0	2	3	1	3	1	1	2	1	1	0	1
537-02072-6	0	19	32	2	2	1	1	1	3	1	0	1	0	0	1	1	2	1	1	1	3	2	1	1	1
517-02177-0	1	9	26	1	2	1	1	2	2	1	1	0	0	0	1	2	1	1	1	0	1	1	0	0	2
511-02036-8	0	6	32	2	2	1	1	1	2	2	1	1	0	1	3	3	3	1	2	0	1	5	0	1	2
524-02135-2	0	12	43	4	2	1	1	1	2	4	1	0	0	0	1	2	1	1	1	0	3	2	0	0	1
528-02157-0	0	14	32	2	2	1	1	2	4	1	1	1	0	1	3	3	3	1	3	0	1	5	1	0	2
533-02023-8	0	17	23	1	2	1	1	1	2	1	1	0	0	1	2	2	1	1	2	0	3	2	0	0	1
527-02202-0	0	14	44	4	2	1	1	1	2	4	1	1	1	0	3	2	2	3	1	0	2	3	1	0	1
518-02069-1	1	9	34	2	2	1	1	1	2	1	1	0	0	0	1	2	1	1	1	0	2	3	0	0	1
505-02046-2	0	3	53	5	2	1	1	1	2	1	1	0	0	0	1	2	1	1	1	0	1	4	1	0	2
519-02100-8	0	10	20	1	2	1	1	1	1	1	1	0	1	1	3	2	1	2	2	0	2	3	0	0	1
536-02022-0	1	18	20	1	2	2	1	1	1	3	1	1	1	1	4	2	2	2	2	0	2	5	0	0	1
506-02071-1	0	3	71	5	1	1	1	2	1	1	1	0	1	0	2	2	1	2	1	0	9	4	1	0
535-02009-4	1	18	44	4	1	1	1	2	3	1	0	1	1	1	3	1	3	3	2	0	3	1	1	0	1
532-02034-9	0	16	50	5	2	1	1	2	2	3	1	1	1	0	3	2	2	3	1	0	9	1	1	0
510-02002-0	1	5	60	5	2	1	1	2	2	2	1	0	0	0	1	2	1	1	1	0	9	4	0	0
515-02038-4	0	8	44	4	1	1	1	1	3	1	1	0	0	0	1	2	1	1	1	1	3	1	1	0	1
503-02003-3	0	2	35	3	2	1	1	2	3	1	0	0	0	1	1	1	1	1	2	0	2	3	0	0	1
521-02202-4	1	11	42	4	2	1	1	1	3	1	0	1	1	0	2	1	3	3	1	1	2	4	0	0	1
517-02267-0	1	9	39	3	2	1	1	3	1	1	1	1	0	0	2	3	3	1	1	0	2	3	0	0	1
532-02014-7	0	16	32	2	2	1	1	1	3	1	0	0	1	0	1	1	1	3	1	0	2	3	0	0	1
532-02028-2	0	16	84	5	1	1	1	2	1	1	1	1	1	0	3	3	2	3	1	0	9	1	1	1
536-02216-5	1	18	26	1	2	1	1	1	3	3	0	0	1	0	1	1	1	3	1	0	3	1	0	0	1
505-02078-7	0	3	47	4	2	1	1	3	2	1	1	0	0	1	2	2	1	1	2	0	9	4	0	0
504-02126-0	0	2	68	5	2	1	1	2	1	1	0	1	1	1	3	1	3	3	3	0	1	1	1	0	2
535-02026-3	1	18	36	3	1	1	1	3	2	1	1	1	1	1	4	2	2	2	2	0	2	1	1	1	1
538-02037-8	0	19	51	5	1	1	1	1	1	1	1	1	1	0	3	3	3	3	1	0	3	3	0	0	1
519-02145-7	0	10	47	4	2	1	1	3	2	1	1	1	1	1	4	2	3	2	3	0	1	2	0	0	2
531-02033-7	0	16	39	3	1	1	1	1	3	1	0	0	1	0	1	1	1	3	1	0	2	3	0	0	1
527-02094-9	0	14	31	2	2	1	1	1	2	1	1	0	1	0	2	2	1	3	1	0	2	3	0	1	1
505-02086-6	0	3	73	5	2	1	1	3	1	1	1	0	0	1	2	2	1	1	2	0	9	4	0	0
502-02101-1	1	1	49	4	2	1	1	3	1	2	0	0	1	1	2	1	1	3	2	0	1	1	1	0	2
536-02109-6	1	18	31	2	2	2	1	2	2	4	0	0	1	1	2	1	1	3	3	0	1	1	1	0	2
524-02171-2	0	12	33	2	1	1	1	1	3	1	0	1	0	0	1	1	2	1	1	0	2	3	0	0	1
537-02045-6	0	19	44	4	1	1	1	1	3	4	1	1	1	1	4	3	3	3	3	0	3	2	1	0	1
506-02048-5	0	3	21	1	1	1	1	1	2	1	1	0	0	1	2	2	1	1	2	0	1	1	1	0	2
525-02222-0	1	13	22	1	1	1	1	1	2	1	0	1	0	0	1	1	2	1	1	0	9	1	0	0
538-02082-8	0	19	68	5	1	1	1	2	1	1	1	0	1	0	2	3	1	3	1	0	1	1	1	0	2
522-02284-5	1	11	39	3	1	1	1	1	2	4	0	1	0	0	1	1	3	1	1	0	3	4	0	0	1
516-02191-5	0	8	31	2	1	1	2	1	1	1	1	1	1	0	3	3	3	3	1	0	9	1	0	0
503-02006-6	0	2	53	5	2	1	1	2	1	1	1	0	0	1	2	3	1	1	3	0	1	4	0	0	2
538-02029-9	0	19	26	1	2	1	1	1	1	1	1	0	0	1	2	2	1	1	2	0	2	3	0	0	1
529-02069-3	1	15	32	2	2	2	1	2	2	4	1	0	0	0	1	2	1	1	1	0	9	1	0	0
537-02043-4	0	19	44	4	2	1	1	2	1	1	1	1	1	0	3	2	2	3	1	0	1	4	0	0	2
517-02260-3	1	9	38	3	2	1	1	1	1	3	1	0	0	0	1	2	1	1	1	0	2	1	1	0	1
532-02027-1	0	16	34	2	1	1	1	1	2	1	1	0	1	0	2	2	1	2	1	0	2	3	1	0	1
505-02106-9	0	3	60	5	1	1	1	1	1	1	1	0	0	0	1	2	1	1	1	0	1	1	1	0	2
510-02031-2	1	5	57	5	2	1	1	2	1	2	1	0	0	0	1	3	1	1	1	0	9	4	1	0
533-02263-4	0	17	24	1	1	1	1	1	4	1	1	0	0	1	2	2	1	1	2	0	1	1	0	0	2
531-02078-6	0	16	42	4	2	1	1	1	2	1	1	0	1	0	2	2	1	2	1	0	2	3	1	0	1
535-02008-3	1	18	27	1	2	1	1	1	3	4	0	1	1	1	3	1	3	2	3	0	9	1	1	0
516-02174-6	0	8	39	3	1	1	2	1	2	1	1	0	0	1	2	2	1	1	2	0	1	1	1	0	2
520-02135-8	0	10	73	5	1	1	1	2	1	1	1	1	1	0	3	3	2	2	1	0	1	4	0	0	2
501-02057-0	1	1	25	1	2	1	1	1	2	2	1	0	1	0	2	2	1	3	1	0	2	3	0	0	1
522-02220-5	1	11	30	2	2	1	1	1	1	1	1	0	0	0	1	2	1	1	1	0	9	1	0	0
505-02117-1	0	3	30	2	1	1	1	1	3	1	0	1	0	1	2	1	2	1	2	1	9	1	1	0
505-02118-2	0	3	55	5	2	1	1	2	2	1	0	0	0	1	1	1	1	1	2	0	9	1	1	0
502-02051-5	1	1	44	4	2	1	1	2	1	2	1	0	1	1	3	2	1	3	2	0	1	1	1	0	2
533-02012-6	0	17	62	5	2	1	1	3	2	1	1	0	1	0	2	3	1	3	1	0	1	4	0	0	2
534-02079-0	0	17	57	5	2	1	1	1	1	1	1	1	0	0	2	3	3	1	1	0	9	1	1	1
501-02069-3	1	1	43	4	2	1	1	3	2	2	1	0	0	1	2	2	1	1	2	1	2	3	1	1	1
505-02123-8	0	3	33	2	2	1	1	1	3	1	0	0	0	1	1	1	1	1	2	0	9	1	1	0
528-02018-6	0	14	48	4	2	1	1	2	1	1	1	1	1	1	4	2	2	2	2	0	3	2	1	0	1
535-02315-4	1	18	50	5	1	1	1	2	2	1	1	0	0	0	1	3	1	1	1	0	9	1	1	0
501-02138-0	1	1	40	4	2	1	1	1	1	1	1	1	1	0	3	3	2	3	1	0	2	3	0	0	1
524-02025-0	0	12	60	5	2	1	1	2	2	1	1	0	0	0	1	2	1	1	1	0	9	4	1	0
525-02133-1	1	13	32	2	1	1	1	1	1	1	1	0	0	0	1	3	1	1	1	1	3	1	1	0	1
511-02231-5	0	6	63	5	1	1	1	3	1	2	1	1	1	0	3	2	2	3	1	1	9	1	1	1
511-02085-2	0	6	45	4	1	1	1	3	1	2	1	0	0	1	2	2	1	1	2	0	9	4	0	0
535-02177-0	1	18	48	4	1	1	1	1	1	1	1	1	0	0	2	3	3	1	1	0	3	1	1	1	1
528-02035-5	0	14	56	5	2	1	1	2	1	1	0	1	1	0	2	1	3	3	1	1	2	3	0	0	1
533-02092-4	0	17	46	4	1	1	1	1	1	1	1	1	1	1	4	3	3	3	2	1	1	1	1	1	2
501-02126-7	1	1	42	4	2	1	1	3	1	2	0	0	1	0	1	1	1	3	1	0	3	3	1	0	1
512-02032-5	0	6	29	1	1	1	1	2	2	2	0	1	0	1	2	1	2	1	2	0	1	1	1	0	2
520-02097-5	0	10	52	5	1	1	1	3	1	1	0	0	1	1	2	1	1	2	3	1	2	3	1	0	1
505-02138-4	0	3	77	5	1	1	1	1	2	1	0	0	0	1	1	1	1	1	2	0	9	1	1	0
526-02124-2	1	13	63	5	2	1	1	3	2	1	1	0	0	0	1	3	1	1	1	0	1	4	1	0	2
518-02049-9	1	9	26	1	2	1	1	1	2	1	1	0	0	0	1	2	1	1	1	1	2	3	0	0	1
525-02107-2	1	13	36	3	2	1	1	2	3	4	1	0	0	0	1	3	1	1	1	0	3	3	1	1	1
501-02125-6	1	1	29	1	2	1	1	3	1	2	0	1	0	1	2	1	2	1	2	0	1	1	1	0	2
535-02079-1	1	18	43	4	2	1	1	1	2	1	1	1	1	0	3	2	2	3	1	0	3	1	1	1	1
520-02004-3	0	10	48	4	2	1	1	2	1	1	1	0	1	0	2	2	1	3	1	0	9	1	1	0
515-02202-7	0	8	20	1	2	1	1	1	1	3	0	1	0	0	1	1	2	1	1	0	2	3	0	0	1
527-02152-4	0	14	72	5	2	1	1	3	1	1	1	0	1	0	2	3	1	2	1	0	1	4	0	0	2
508-02178-1	1	4	42	4	2	1	1	1	2	1	0	0	0	1	1	1	1	1	2	0	9	1	1	0
512-02224-8	0	6	22	1	2	1	1	1	2	2	0	1	0	0	1	1	3	1	1	0	3	5	1	0	1
513-02082-1	1	7	28	1	1	1	1	1	2	1	1	1	0	0	2	2	2	1	1	0	1	1	1	1	2
513-02159-6	1	7	35	3	2	1	1	1	2	1	1	0	0	1	2	3	1	1	3	1	3	3	0	1	1
507-02041-9	1	4	41	4	1	1	1	2	1	1	1	1	1	0	3	2	2	2	1	0	9	1	0	0
529-02213-4	1	15	28	1	1	2	1	1	2	3	1	1	0	0	2	2	2	1	1	0	3	1	1	0	1
531-02036-0	0	16		5	2	1	1	1	2	1	1	0	1	0	2	2	1	2	1	0	2	3	1	0	1
530-02118-0	1	15	30	2	1	1	2	1	2	1	1	0	0	0	1	2	1	1	1	0	9	1	1	0
538-02116-6	0	19	18	1	2	2	1	1	2	1	1	1	0	1	3	2	2	1	2	0	9	5	1	1
501-02097-4	1	1	48	4	2	1	1	2	1	2	1	0	1	1	3	2	1	3	2	0	1	1	1	0	2
506-02113-8	0	3	44	4	2	1	1	1	3	1	0	0	0	1	1	1	1	1	2	0	1	1	0	0	2
513-02028-1	1	7	75	5	2	1	1	3	1	2	1	0	1	0	2	2	1	3	1	0	1	4	0	0	2
517-02319-8	1	9	52	5	2	1	1	3	1	2	0	1	0	1	2	1	3	1	3	0	2	4	1	0	1
515-02168-8	0	8	20	1	2	1	1	1	1	1	1	0	0	0	1	2	1	1	1	0	3	1	1	0	1
502-02007-6	1	1	39	3	2	1	1	1	1	2	0	0	0	1	1	1	1	1	2	0	1	5	1	0	2
522-02249-6	1	11	28	1	2	1	1	1	3	4	1	0	0	0	1	2	1	1	1	0	1	2	0	0	2
538-02042-4	0	19	29	1	2	1	1	1	1	1	1	0	0	1	2	2	1	1	2	0	9	2	0	0	3
512-02225-9	0	6	21	1	2	1	1	1	2	1	1	0	1	1	3	2	1	2	2	0	1	5	1	1	2
514-02153-1	1	7	22	1	2	1	1	1	2	1	1	0	0	0	1	2	1	1	1	0	2	3	0	0	1
506-02020-5	0	3	44	4	2	1	1	1	2	1	1	0	0	1	2	2	1	1	2	0	9	1	1	0
506-02135-2	0	3	22	1	2	1	1	1	4	1	0	0	0	1	1	1	1	1	2	0	1	5	0	0	2
510-02005-3	1	5	46	4	2	1	1	1	4	1	1	0	0	0	1	2	1	1	1	1	2	3	0	0	1
515-02222-9	0	8	29	1	2	1	1	1	2	1	1	0	0	1	2	2	1	1	2	0	1	1	1	0	2
525-02240-0	1	13	30	2	2	1	1	1	3	4	0	0	1	0	1	1	1	2	1	0	3	1	0	0	1
536-02257-0	1	18	49	4	2	1	1	1	1	1	0	1	0	0	1	1	3	1	1	0	1	4	0	0	2
501-02088-4	1	1	65	5	1	1	1	3	2	1	1	0	0	1	2	2	1	1	2	0	1	4	1	0	2
538-02036-7	0	19	30	2	2	1	1	1	1	1	1	1	1	1	4	2	2	3	2	0	2	3	0	0	1
506-02041-8	0	3	36	3	2	1	1	1	4	1	0	0	0	1	1	1	1	1	2	0	1	1	1	1	2
535-02325-5	1	18	43	4	1	1	1	1	3	1	1	0	1	0	2	3	1	3	1	0	9	1	1	1
538-02025-5	0	19	70	5	2	1	1	3	1	1	1	0	1	1	3	3	1	3	3	0	9	1	1	0
529-02205-5	1	15	43	4	2	1	1	3	2	3	0	0	1	0	1	1	1	3	1	0	2	3	1	0	1
528-02113-2	0	14	40	4	2	1	1	2	2	3	1	1	0	0	2	2	2	1	1	0	1	1	1	0	2
505-02053-0	0	3	40	4	2	1	1	1	1	1	0	0	0	1	1	1	1	1	2	1	2	1	1	0	1
506-02054-2	0	3	26	1	2	1	1	1	2	1	1	0	0	0	1	2	1	1	1	0	3	3	1	0	1
526-02262-5	1	13	40	4	2	1	1	3	2	1	0	1	1	0	2	1	3	3	1	1	2	3	1	0	1
506-02063-2	0	3	21	1	2	1	1	1	3	1	1	0	0	0	1	2	1	1	1	0	1	2	1	0	2
527-02010-7	0	14	38	3	2	1	1	1	1	3	1	0	1	1	3	3	1	3	3	0	9	4	0	0
531-02063-0	0	16	24	1	2	1	1	1	3	4	1	0	1	0	2	2	1	2	1	0	1	3	1	1	2
506-02066-5	0	3	37	3	1	1	1	1	2	1	1	1	1	0	3	2	2	2	1	0	9	4	0	0
509-02084-8	1	5	32	2	2	1	1	1	3	2	1	0	0	0	1	2	1	1	1	0	3	3	0	0	1
523-02062-0	0	12	47	4	1	1	1	2	1	4	1	0	0	0	1	3	1	1	1	0	9	4	0	0
538-02026-6	0	19	26	1	2	2	1	1	1	4	1	0	1	0	2	2	1	2	1	0	3	3	0	1	1
528-02142-4	0	14	36	3	1	1	1	2	2	1	0	1	0	0	1	1	2	1	1	0	2	3	0	0	1
507-02096-9	1	4	43	4	1	1	1	1	1	2	1	0	0	1	2	2	1	1	2	0	1	4	1	1	2
524-02128-4	0	12	22	1	2	1	1	1	2	1	1	0	0	0	1	2	1	1	1	0	1	5	0	0	2
528-02046-7	0	14	46	4	2	1	1	1	1	1	0	1	0	0	1	1	2	1	1	0	9	4	1	0
506-02074-4	0	3	46	4	1	1	1	2	1	3	1	1	0	1	3	2	2	1	2	0	1	1	1	1	2
518-02098-3	1	9	55	5	1	1	1	3	1	1	1	1	0	0	2	3	3	1	1	1	2	3	0	0	1
506-02076-6	0	3	61	5	1	1	1	2	4	1	0	1	0	1	2	1	2	1	2	0	1	4	1	0	2
534-02045-3	0	17	64	5	2	1	1	2	3	1	1	1	1	1	4	3	2	2	3	0	1	4	0	0	2
506-02078-8	0	3	58	5	2	1	1	2	2	1	1	0	0	1	2	2	1	1	2	0	1	4	1	0	2
502-02034-6	1	1	50	5	1	1	1	3	1	2	1	1	1	1	4	3	3	3	2	0	3	1	1	1	1
522-02090-0	1	11	69	5	2	1	1	2	2	1	1	1	1	0	3	2	2	2	1	0	9	4	0	0
527-02193-9	0	14	44	4	2	2	1	2	2	1	0	1	0	0	1	1	3	1	1	0	1	4	0	0	2
529-02151-5	1	15	27	1	2	2	1	1	3	1	0	1	0	0	1	1	2	1	1	0	9	2	1	1
516-02049-7	0	8	45	4	2	1	1	1	2	1	1	0	0	0	1	2	1	1	1	0	9	1	1	0
538-02014-3	0	19	49	4	1	1	1	1	2	1	1	0	0	0	1	2	1	1	1	0	2	3	1	1	1
538-02043-5	0	19	65	5	2	1	1	1	1	1	1	0	1	0	2	2	1	2	1	0	9	4	0	0
508-02067-8	1	4	26	1	1	1	1	1	2	2	1	1	0	0	2	2	2	1	1	0	1	1	1	1	2
534-02067-7	0	17	34	2	2	1	1	1	2	3	1	1	0	0	2	3	2	1	1	1	9	1	1	1
538-02067-1	0	19	29	1	2	1	1	1	3	4	1	0	0	0	1	2	1	1	1	0	2	3	1	0	1
507-02136-4	1	4	20	1	2	1	1	1	3	1	0	1	0	0	1	1	3	1	1	0	9	1	1	0
534-02220-8	0	17	34	2	1	1	1	1	2	2	0	1	0	0	1	1	3	1	1	0	3	3	1	0	1
509-02034-3	1	5	51	5	2	1	1	2	1	2	1	0	0	0	1	3	1	1	1	0	3	1	1	1	1
513-02180-0	1	7	19	1	1	1	1	1	2	1	1	1	0	1	3	2	2	1	2	0	9	1	1	1
515-02170-1	0	8	32	2	2	1	1	1	2	1	1	0	1	1	3	3	1	3	2	0	3	1	1	0	1
501-02090-7	1	1	23	1	2	1	1	1	3	2	1	0	1	1	3	3	1	3	2	0	3	3	1	0	1
522-02142-8	1	11	27	1	2	1	1	1	2	1	1	0	0	0	1	3	1	1	1	0	3	5	1	0	1
535-02092-6	1	18	35	3	1	2	1	2	1	1	1	1	0	0	2	2	2	1	1	0	9	1	1	1
511-02066-1	0	6	57	5	2	1	1	2	2	2	1	0	0	0	1	2	1	1	1	1	1	1	1	0	2
513-02046-1	1	7	52	5	1	1	1	2	1	2	1	1	1	1	4	2	2	2	2	0	9	1	1	1
506-02103-7	0	3	20	1	2	1	1	1	3	1	0	0	0	1	1	1	1	1	2	0	2	3	0	0	1
517-02143-3	1	9	43	4	2	1	1	1	1	1	1	1	1	0	3	2	2	2	1	0	9	4	0	0
538-02100-9	0	19	42	4	2	1	1	1	2	1	1	0	0	0	1	2	1	1	1	0	2	3	0	1	1
501-02118-8	1	1	29	1	2	1	1	1	2	2	1	0	1	1	3	2	1	3	3	1	2	3	1	0	1
506-02106-0	0	3	45	4	2	1	2	2	2	1	1	0	0	1	2	2	1	1	2	0	1	4	0	0	2
508-02096-0	1	4	22	1	2	1	1	2	2	1	1	0	0	1	2	2	1	1	2	0	9	1	1	0
506-02110-5	0	3	19	1	2	1	1	1	4	1	0	0	0	1	1	1	1	1	2	0	1	1	0	0	2
527-02074-7	0	14	23	1	1	1	1	2	2	1	1	1	1	1	4	3	2	3	3	1	2	1	1	0	1
519-02034-4	0	10	18	1	1	1	1	1	2	1	1	0	0	0	1	2	1	1	1	0	1	1	0	0	2
517-02030-8	1	9	40	4	2	1	1	2	2	1	1	0	0	0	1	2	1	1	1	0	3	3	0	0	1
527-02217-6	0	14	57	5	2	1	1	1	1	3	1	1	0	0	2	2	2	1	1	1	2	3	0	0	1
517-02304-2	1	9	69	5	2	1	1	1	1	1	1	0	0	0	1	2	1	1	1	1	1	1	1	1	2
536-02259-2	1	18	42	4	1	1	1	1	2	1	0	1	0	0	1	1	3	1	1	0	9	1	1	1
538-02075-0	0	19	33	2	1	1	2	1	3	1	1	1	1	1	4	2	2	2	2	1	9	1	1	1
514-02168-7	1	7	25	1	2	1	1	1	1	2	0	0	1	1	2	1	1	3	2	0	3	2	1	0	1
533-02170-1	0	17	77	5	1	1	1	2	2	1	0	0	1	0	1	1	1	3	1	0	9	4	0	0
524-02038-4	0	12	23	1	2	1	1	1	3	1	0	0	1	0	1	1	1	3	1	0	2	3	1	0	1
535-02021-8	1	18	49	4	1	1	1	2	1	4	1	1	0	0	2	3	3	1	1	0	9	1	1	1
512-02147-2	0	6	71	5	1	1	1	3	1	1	1	1	0	1	3	3	3	1	2	1	2	3	0	0	1
522-02266-5	1	11	27	1	2	1	1	1	2	1	1	0	0	0	1	2	1	1	1	0	9	1	0	0
526-02151-2	1	13	52	5	1	1	1	3	2	1	1	1	0	0	2	2	3	1	1	0	1	4	1	0	2
504-02128-2	0	2	34	2	2	1	1	2	2	1	0	1	1	0	2	1	3	3	1	0	2	1	1	0	1
524-02016-0	0	12	63	5	1	1	1	2	1	4	1	0	0	0	1	3	1	1	1	0	9	4	1	0
506-02144-2	0	3	25	1	2	1	1	1	3	1	1	0	0	0	1	2	1	1	1	0	3	2	1	0	1
533-02187-9	0	17	53	5	2	1	1	3	2	1	1	0	1	1	3	3	1	3	3	0	2	1	1	1	1
534-02002-6	0	17	32	2	2	1	1	1	3	1	1	0	0	0	1	2	1	1	1	0	1	1	1	0	2
527-02196-2	0	14	21	1	2	1	1	1	2	3	1	0	1	0	2	2	1	3	1	0	3	3	0	0	1
506-02156-5	0	3	54	5	1	1	1	2	2	1	1	0	0	0	1	2	1	1	1	0	9	4	1	0
508-02081-4	1	4	40	4	2	1	1	2	4	1	1	1	0	0	2	2	2	1	1	0	1	1	1	1	2
534-02016-1	0	17	36	3	2	1	1	1	2	3	1	0	0	0	1	2	1	1	1	1	2	3	0	0	1
538-02001-9	0	19	46	4	2	1	1	2	3	1	1	1	0	1	3	2	2	1	2	0	2	1	1	1	1
538-02106-5	0	19	21	1	2	1	1	1	3	1	1	0	1	0	2	2	1	2	1	0	9	5	0	0
513-02171-0	1	7	48	4	2	1	1	2	2	1	0	1	0	1	2	1	2	1	3	0	3	2	0	0	1
529-02284-2	1	15	31	2	2	2	1	2	1	3	1	0	1	0	2	2	1	3	1	0	2	1	1	1	1
528-02163-7	0	14	49	4	1	1	1	2	2	1	0	1	0	0	1	1	3	1	1	0	2	4	0	0	1
532-02046-2	0	16	21	1	2	1	1	1	2	1	1	0	0	0	1	3	1	1	1	0	2	1	1	0	1
536-02025-3	1	18	39	3	2	1	1	1	3	4	1	0	1	1	3	2	1	3	3	0	1	1	1	1	2
505-02027-1	0	3	31	2	2	1	1	3	3	1	0	0	0	1	1	1	1	1	2	1	2	3	1	0	1
507-02008-2	1	4	60	5	2	1	1	2	1	2	1	0	0	0	1	2	1	1	1	1	1	1	1	0	2
532-02044-0	0	16	26	1	2	1	1	1	3	1	1	0	0	0	1	2	1	1	1	0	1	1	1	0	2
509-02066-8	1	5	26	1	2	1	1	2	2	2	1	0	0	0	1	2	1	1	1	0	1	1	1	0	2
507-02013-8	1	4	39	3	2	1	1	1	2	2	1	0	0	1	2	2	1	1	2	0	1	5	0	0	2
509-02072-5	1	5	77	5	2	1	1	3	1	2	1	1	0	0	2	2	2	1	1	0	1	4	1	0	2
507-02018-3	1	4	31	2	2	1	1	1	2	1	1	0	0	1	2	2	1	1	2	0	9	3	1	0
507-02019-4	1	4	23	1	2	1	1	1	2	1	1	0	0	0	1	2	1	1	1	0	2	3	0	1	1
526-02159-0	1	13	32	2	2	1	1	1	2	1	1	0	0	0	1	3	1	1	1	0	2	3	1	0	1
[truncated: 1,605 more rows]
