# Supplementary material for: Missed Opportunities for TB Investigation in Primary Care Clinics in South Africa: Experience from the XTEND Trial
Source: PLoS One. 2015 Sep 18;10(9):e0138149. doi: 10.1371/journal.pone.0138149 (PMC4575203; doi:10.1371/journal.pone.0138149)
Supplement: S1 Text — (TXT) [file pone.0138149.s002.txt]

	Data Dictionary
	The format of this data dictionary is one line per variable split into three sections with the "|" character into:
	variable name|variable description|value labels
	Extra line breaks used to spearate sections of variables for ease of reading.
	studyid|"study number assigned to participant"|
	arm |"study arm"| 0 Microscopy 1 Xpert
	clusterid|"number assigned to a cluster"| Cluster codes 1-19
	age_calc|"age of participant in years"
	agecat_calc|"participant age category"| 1 18-<30 2 30-<35 3 35-<40 4 40-<50 5 50+
	gender|"gender of participant"| 1 Male 2 Female
	countrycat_cal |"country of birth"| 1 South Africa 2 Other
	ethnicitycat_calc |"ethnic group"|1 Black 2 Other
	mstatuscat_calc |"marital status"|1 Single 2 Married/cohabiting 3 Divorced/seperated/widowed
	educationcat_calc |"level of education"|1 Grade0-7 2 Grade8-11 3 Grade12 4 Post-secondary
	dwellingcat_calc |"type of dwelling"|1 Concrete structure 2 Traditional 3 Informal 4 On property/backroom
	currentcough |"are you currently coughinng?"|0 No 1 Yes|
	currentnightsweats|"do you currently have night sweats?"|0 No 1 Yes|
	currentunintentionalweightloss|"are you currently losing weight unintentionally?"|0 No 1 Yes
	currentfever|"do you currently have fever?"|0 No 1 Yes
	WHO_symptoms |"number of TB symptoms (cough, unintentional weight loss, fever and night sweats"| 1 One 2 Two 3 Three 4 Four
	cough_dur_cat3|"duration of current cough"|1 None 2 <=2wks 3 >2wks
	sweats_dur_cat3|"duration of current night sweats"|1 None 2 <=2wks 3 >2wks
	wtloss_dur_cat3|"duration of current weight loss"|1 None 2 <=2wks 3 >2wks
	fever_dur_cat3|"duration of current fever"|1 None 2 <=2wks 3 >2wks
	evertreatedfortb|"have you ever been treated for TB?" (previous TB)| 0 No 1 Yes
	hivtestresult_ART|"self reported HIV status & ART|1 HIV negative 2 HIV+_ART 3 HIV+_no_ART 9 HIV unknown
	visitreason_calc|"main reason for clinic visit"|1 For TB symptoms 2 For HIV test 3 For routine HIV clinic visit 4 Genera/chronic 5 ANC 9 Other
	informedhealthworkerofsymptoms|"did you report at least one of WHO symptoms to health care worker?"| 0 No 1 Yes
	sputumrequestedbyhealthworker|"was sputum requested by health care worker?"| 0 No 1 Yes
	recenthivtestresult|"what is your most recent hiv test result?"| 1 Positive 2 Negative 3 Don't know
